# Supplementary material for: Mimicked Mixing-Induced Heterogeneities of Industrial Bioreactors Stimulate Long-Lasting Adaption Programs in Ethanol-Producing Yeasts
Source: Genes (Basel). 2023 Apr 27;14(5):997. doi: 10.3390/genes14050997 (PMC10218636; doi:10.3390/genes14050997)
Supplement: Supplementary file 1 [file genes-14-00997-s001.zip]

Archive with 2 entries (2 files):
- MDPI_genes_MINDEN_supporting_information_A.pdf
- MDPI_genes_MINDEN_supporting_information_B.xlsx
