# Supplementary material for: Mimicked Mixing-Induced Heterogeneities of Industrial Bioreactors Stimulate Long-Lasting Adaption Programs in Ethanol-Producing Yeasts
Source: Genes (Basel). 2023 Apr 27;14(5):997. doi: 10.3390/genes14050997 (PMC10218636; doi:10.3390/genes14050997)
Supplement: Supplementary file 1 [file genes-14-00997-s001.zip › MDPI_genes_MINDEN_supporting_information_B.xlsx]

## Sheet: 1 design matrix
sample	time	replicate	state	RIN_interval	RIN_raw
na_ref_1	na_0	BR1	RS	3-4	3.1
na_ref_2	na_0	BR2	RS	2-3	2.2
na_ref_3	na_0	BR3	RS	2-3	2.7
na_4.5min_1	na_4.5	BR1	s-LSL	2-3	2.3
na_4.5min_2	na_4.5	BR2	s-LSL	3-4	3.7
na_4.5min_3	na_4.5	BR3	s-LSL	3-4	3
na_10min_1	na_10	BR1	s-LSL	2-3	2.7
na_10min_2	na_10	BR2	s-LSL	6-8	6.4
na_10min_3	na_10	BR3	s-LSL	8-10	8.4
na_20min_1	na_20	BR1	s-LSL	6-8	7.6
na_20min_2	na_20	BR2	s-LSL	6-8	7.2
na_20min_3	na_20	BR3	s-LSL	6-8	6.2
na_40min_1	na_40	BR1	s-LSL	4-6	4.8
na_40min_2	na_40	BR2	s-LSL	6-8	6.3
na_40min_3	na_40	BR3	s-LSL	8-10	8.8
na_60 min_1	na_60	BR1	s-LSL	8-10	8.8
na_60 min_2	na_60	BR2	s-LSL	8-10	9.1
na_60 min_3	na_60	BR3	s-LSL	6-8	7.3
na_120min_1	na_120	BR1	s-LSL	3-4	3.3
na_120min_2	na_120	BR2	s-LSL	8-10	8.8
na_120min_3	na_120	BR3	s-LSL	8-10	9.4
na_180min_1	na_180	BR1	s-LSL	8-10	9.2
na_180min_2	na_180	BR2	s-LSL	8-10	9.1
na_180min_3	na_180	BR3	s-LSL	8-10	8.7
a_0s_1	a_0	BR1	r-LSL	3-4	3.4
a_0s_2	a_0	BR2	r-LSL	8-10	8.9
a_0s_3	a_0	BR3	r-LSL	8-10	9.4
a_135s_1	a_2.25	BR1	r-LSL	6-8	8
a_135s_2	a_2.25	BR2	r-LSL	8-10	9.7
a_135s_3	a_2.25	BR3	r-LSL	8-10	9.4
a_270s_1	a_4.5	BR1	r-LSL	3-4	3.8
a_270s_2	a_4.5	BR2	r-LSL	8-10	9.5
a_270s_3	a_4.5	BR3	r-LSL	8-10	9.6
a_405s_1	a_6.75	BR1	r-LSL	8-10	9.3
a_405s_2	a_6.75	BR2	r-LSL	8-10	9.9
a_405s_3	a_6.75	BR3	r-LSL	8-10	9.6

## Sheet: 2 count table
Geneid	na_ref_1	na_ref_2	na_ref_3	na_4.5min_1	na_4.5min_2	na_4.5min_3	na_10min_1	na_10min_2	na_10min_3	na_20min_1	na_20min_2	na_20min_3	na_40min_1	na_40min_2	na_40min_3	na_60 min_1	na_60 min_2	na_60 min_3	na_120min_1	na_120min_2	na_120min_3	na_180min_1	na_180min_2	na_180min_3	a_0s_1	a_0s_2	a_0s_3	a_135s_1	a_135s_2	a_135s_3	a_270s_1	a_270s_2	a_270s_3	a_405s_1	a_405s_2	a_405s_3
YAL001C	2118	853	1190	937	2913	1688	752	2473	3346	2087	1602	1258	1096	965	3043	4224	5068	1992	515	2853	3769	2682	3323	3021	1368	2761	2558	2073	3612	2125	767	3767	2665	2451	2963	4113
YAL002W	3948	1865	1622	1505	3633	2652	1030	3235	4191	3108	2504	2096	1438	1688	4253	4458	5630	2660	935	3174	4911	3662	4361	3977	1258	3108	3063	2314	3501	2694	606	3167	2811	1969	2985	3703
YAL003W	81158	65438	66525	48091	68550	43066	27819	25859	26672	42308	36873	28343	37308	26854	62822	58692	71049	33723	39439	41490	62085	42747	60643	51464	62857	40244	41133	26997	42604	38995	11008	44592	32968	24901	36242	44757
YAL004W	0	0	0	0	0	0	0	0	0	0	0	0	0	0	0	0	0	0	0	0	0	0	0	0	0	0	0	0	0	0	0	0	0	0	0	0
YAL005C	90243	36267	28541	38857	93819	56980	28757	130380	159034	62232	68571	47731	30818	41832	88335	115817	128611	58448	24703	83765	121935	93991	121495	95338	14426	40929	42596	25411	35627	35282	9780	45265	35738	40585	51560	68008
YAL007C	17133	12295	13364	9882	13176	12022	5484	6273	4651	4457	3474	2901	6899	4060	7381	9008	9731	5857	9041	6247	8871	6813	8548	8679	15581	6557	6334	5528	6631	5760	5570	7671	6209	5144	6559	8435
YAL008W	14533	9290	9627	8307	15055	11696	7290	16631	8276	6009	5122	4856	7380	4211	5446	6077	7749	5876	6473	4829	7330	4570	5949	5285	11578	3217	2601	2205	3204	1988	5033	3480	2353	2120	2842	3532
YAL009W	5298	2996	3129	2676	3647	3073	1700	2973	2055	1944	1670	1269	2235	1129	2067	2385	2886	1580	2633	1818	2551	1735	2221	2216	3911	1413	1268	1331	1580	1179	1634	1661	1132	1120	1430	1817
YAL010C	2740	1520	1823	1598	2784	1885	1489	1918	1627	1354	1103	998	1231	770	1753	1754	2444	1089	1240	1491	2056	1434	2052	1566	2000	1272	1273	1015	1442	1030	573	1714	1336	1105	1195	1750
YAL011W	1124	690	592	629	970	591	587	1946	2293	2520	2108	1759	1010	1359	3361	3354	3911	1923	733	2655	3997	2981	3585	3214	899	2395	2320	1819	2720	2334	486	2510	2068	1624	2347	3005
YAL012W	6298	2690	1955	1530	6306	3060	1283	6293	7470	16240	16157	11940	4774	8049	17702	18599	20735	11804	2675	14042	20030	14528	20223	18248	2171	16908	17820	11671	20028	19409	2467	19536	14717	9622	15341	18385
YAL013W	566	254	200	239	429	397	327	1716	3242	2527	2189	1802	923	1441	3654	4175	4242	2072	551	2938	4216	3197	4176	3722	294	2169	2364	2064	2750	2550	585	3837	2895	2085	2802	3779
YAL014C	2507	1058	1013	1188	2869	1845	525	1643	1738	1065	944	813	661	711	1539	1876	2056	960	646	1224	1734	1329	1694	1585	644	1216	1326	871	1218	1099	343	1516	1288	892	1195	1634
YAL015C	2792	1470	1449	1589	2220	1614	922	2085	1682	1326	1059	800	1023	769	1342	1488	1974	1036	1100	1254	1583	1163	1365	1377	979	1031	801	750	1002	654	453	1117	921	743	942	1204
YAL016C-A	19	10	8	5	23	10	4	8	5	4	5	3	6	0	6	8	7	1	4	6	7	7	3	4	16	7	7	4	7	5	5	9	7	6	2	10
YAL016C-B	16	19	31	22	20	8	59	48	51	36	32	18	19	32	23	38	39	26	10	32	19	51	64	36	21	12	14	18	21	20	14	26	15	25	18	15
YAL016W	8728	5595	6422	5965	10510	7458	5205	9794	10143	4748	3593	2633	4909	2725	7357	8388	9459	4456	3659	6447	8028	6650	8324	7165	7533	5013	4906	3540	4893	4214	2102	6719	5294	4719	6008	8172
YAL017W	3880	1387	1365	1738	4314	2951	1883	10731	14307	4312	3461	2878	2111	2652	6318	7640	9286	4447	1225	5943	8423	5798	7254	6785	1668	4966	5072	3913	4261	3437	1250	4183	3613	4788	5990	7669
YAL018C	204	76	132	158	134	104	163	100	64	110	68	96	102	47	43	60	48	42	90	33	47	42	39	41	211	51	53	50	59	42	147	56	34	43	56	54
YAL019W	965	589	544	705	1204	763	491	1572	1547	3455	2715	2484	1502	1636	3894	4101	4983	2384	792	3144	4045	3023	3913	3694	1120	2972	2643	2624	4161	3203	858	4352	3228	1743	2576	3721
YAL019W-A	1	1	1	2	2	3	1	2	0	0	5	3	1	0	1	2	9	1	0	2	2	2	8	1	1	0	1	2	7	0	1	7	4	0	0	1
YAL020C	731	660	529	694	603	445	465	556	557	598	347	366	373	382	633	675	823	358	567	434	509	491	644	506	394	405	337	376	347	299	249	548	361	267	299	463
YAL021C	1771	992	727	1057	1531	1250	791	3689	4466	3479	3497	2948	1411	2171	5513	6265	7091	3284	935	4260	6210	4538	6179	5369	902	4272	4441	3026	4744	4173	625	5536	4375	2860	4662	5410
YAL022C	3448	1353	1350	1321	2766	1913	583	1482	1608	1554	1372	994	979	1016	2166	2636	2898	1358	807	1712	2585	1885	2363	2027	801	1585	1548	1281	1830	1317	510	2191	1591	1231	1646	2262
YAL023C	23751	10835	9303	9457	16844	12896	6678	10387	11012	8651	7626	5914	6804	7000	14798	17239	19693	11471	7181	11889	17732	12073	15543	14748	7689	13069	13771	9791	15722	12875	4307	16015	12950	9386	12881	16882
YAL024C	665	244	328	336	745	468	139	674	1035	1143	887	772	480	748	1540	1772	2396	1021	280	1505	2087	1396	1841	1679	403	1699	1508	1178	1916	1562	337	1970	1602	955	1365	1640
YAL025C	2288	1022	1094	640	1568	1413	190	342	856	5544	2016	2056	764	584	5964	4147	5048	579	475	3431	5463	4212	5297	4860	777	5072	4482	5494	6931	5884	543	6981	4737	2623	3541	4030
YAL026C	4781	1889	2601	1749	4879	3583	1008	3462	4635	4123	3632	2996	1939	2421	5966	6174	8031	3902	1152	5035	6991	4368	5916	5273	2138	4900	4681	4005	5680	3999	1236	5854	4248	3195	4517	5751
YAL026C-A	116	137	71	108	108	106	116	141	58	55	63	74	64	91	76	103	92	65	127	66	84	72	88	86	59	38	42	41	44	72	29	52	51	31	68	75
YAL027W	701	312	467	469	672	425	693	602	355	203	114	89	424	199	266	311	348	216	471	208	313	174	287	229	691	206	149	135	180	128	341	241	194	151	250	219
YAL028W	747	474	380	748	772	479	1141	2600	3228	748	752	445	651	747	1437	2074	2319	1149	495	1476	1918	1382	1880	1627	545	823	919	429	589	557	351	1520	1166	1193	1577	2059
YAL029C	4616	3000	3073	2905	5255	4493	1737	3675	4190	6270	4665	4527	2438	2820	6794	6382	8372	3788	1929	5275	7194	5023	6620	6046	2953	6533	5974	5537	8522	6143	2463	9208	6455	4109	5465	7045
YAL030W	4591	3544	3059	3674	4294	3090	2629	2843	3291	1745	1362	1064	1247	1009	2170	3060	3010	1462	2302	1852	2970	2126	3114	2533	1973	1270	1262	989	1226	1231	575	1591	1260	1138	1518	1879
YAL031C	1156	506	417	450	1429	860	307	1705	2459	989	960	675	383	684	1596	1998	2355	969	175	1455	2005	1422	1780	1584	177	913	907	659	974	928	94	1144	1091	1055	1301	1849
YAL031W-A	42	46	37	57	63	37	53	86	56	23	31	20	28	14	24	42	48	29	37	31	45	49	33	36	34	27	22	23	22	21	6	13	17	16	24	30
YAL032C	1140	766	612	721	942	538	603	1337	1775	1314	1102	804	556	781	1903	2232	2296	985	605	1487	2263	1768	2192	1699	464	1261	1138	850	1307	1142	271	1503	1031	1004	1349	1719
YAL033W	2411	1734	1500	1926	1483	1078	1402	1982	790	1774	1123	1279	2185	1497	1052	1055	1386	1210	1487	675	579	480	628	574	2327	887	599	1205	1079	595	1428	957	623	608	518	616
YAL034C	3398	1264	792	2236	6954	4310	1937	8873	10642	2018	2046	1251	1343	1848	3741	4970	5843	2809	954	3680	4899	3675	4801	3924	343	1345	1559	924	1252	1302	575	3366	3084	1856	2403	3314
YAL034C-B	20	7	201	10	23	8	22	12	13	15	17	5	13	7	16	33	20	11	18	12	19	13	21	23	11	8	18	9	7	25	14	13	17	11	17	80
YAL034W-A	544	256	303	379	468	418	174	398	442	419	246	180	399	210	680	765	945	344	253	565	925	687	843	804	402	440	412	432	623	536	149	729	531	405	424	626
YAL035W	5965	3413	3093	4025	5293	3811	2243	11780	16696	25280	22981	20964	7734	12680	31261	28120	32790	15013	4320	21521	36992	26963	33829	29518	5540	23908	23033	16001	24331	25522	4674	26277	21725	14707	22095	28547
YAL036C	7812	4037	4172	3227	4680	4210	1403	1660	1278	4416	3957	3668	2818	1825	3526	2905	3945	1989	2461	2322	3181	2492	3177	2797	6187	2644	2461	2728	3380	2434	1652	3043	2213	1518	1742	2096
YAL037C-A	4030	2790	1893	2770	2936	1681	2608	1382	1329	1226	1005	1099	1266	1192	1955	2630	2361	1509	2377	1634	2809	1957	2198	2139	2319	1333	1185	1148	1255	1369	1680	1648	1265	822	1323	1585
YAL037C-B	97	91	71	91	83	51	101	86	88	66	68	47	86	93	128	116	130	68	78	81	141	112	187	139	52	63	91	39	101	111	66	86	66	49	94	107
YAL037W	1005	676	742	555	799	598	520	851	398	515	414	353	659	398	593	747	885	405	560	579	716	458	706	606	745	583	490	419	543	349	352	561	433	368	428	515
YAL038W	46848	9899	9086	9221	45363	23556	5922	57258	72998	61046	55333	40684	28299	43166	99977	108930	150845	73794	10259	80717	109792	66590	95759	78794	7558	87086	88709	55941	101933	73035	10980	116664	89371	61052	87010	107175
YAL039C	14677	7281	6737	9325	11778	9718	3675	8107	8728	6262	6382	4840	3961	3980	8431	9454	9413	4730	4466	6042	8806	6983	9253	7933	1637	3331	3617	2536	3481	3233	1369	4640	3841	2880	4203	5266
YAL040C	1774	652	715	856	3248	1391	947	3861	5794	3595	3215	2477	1403	1951	5240	6010	6595	3343	583	4199	5858	4192	5573	5008	438	2942	3173	2083	3536	3287	526	5113	4527	2794	4113	5312
YAL041W	2223	1006	1166	975	2496	1343	869	2857	3247	2922	2543	2139	1424	1766	4026	3926	5259	2469	916	3079	4658	3287	4464	3888	1139	3185	3025	2122	3699	2891	728	3015	2425	2413	3032	4131
YAL042C-A	3	1	0	0	0	1	0	0	1	1	0	0	0	0	0	1	2	0	0	2	2	2	2	0	1	1	0	2	1	1	0	2	0	2	0	1
YAL042W	13539	4941	4549	4692	7948	6418	1873	4182	4549	5069	4242	3800	2682	3436	7799	9130	8550	4737	3113	5843	9564	7123	9165	8139	2590	5377	5955	4719	6090	5768	1755	6774	5368	4689	6060	8308
YAL043C	608	296	312	207	540	279	338	2505	3238	3032	2859	2188	862	1861	4265	4441	5310	2713	400	3082	4552	3151	4447	3669	386	2587	2904	2016	3320	2952	402	4081	3461	1917	2923	3715
YAL044C	29446	27518	24257	22748	20671	15241	14398	18903	8736	12382	10540	7817	21405	11535	12843	15232	16933	9909	26507	9303	11619	9495	12901	10299	22463	8867	7898	7097	9564	6731	10409	10429	7269	7205	8253	10587
YAL044W-A	39	27	56	36	46	20	58	65	63	76	57	43	42	48	60	85	58	71	39	52	71	52	79	74	31	26	28	15	44	35	28	41	21	22	28	29
YAL045C	0	1	0	0	0	0	1	0	0	1	0	1	0	0	1	1	0	0	0	0	0	0	1	0	0	2	0	0	0	0	1	0	0	1	1	0
YAL046C	8004	6570	5808	5823	4635	4465	3749	3137	2251	2533	1912	1838	3045	1804	2642	2710	2853	1687	5624	1744	2530	1884	2373	2379	3198	1296	1097	1387	1196	1058	1560	1607	1205	1125	1320	1667
YAL047C	480	257	229	242	646	397	247	551	604	532	434	353	296	318	808	802	1102	472	144	672	1010	721	874	780	184	547	525	438	769	521	96	987	548	546	520	931
YAL047W-A	4	2	3	6	1	1	1	8	1	6	0	1	5	0	2	1	6	8	0	5	2	1	3	0	2	0	0	2	0	1	1	0	1	2	1	0
YAL048C	1109	315	458	400	1055	575	237	946	1292	907	707	688	359	430	1153	1401	1641	789	197	946	1272	903	1065	1072	191	745	798	700	1035	712	150	860	726	630	835	1119
YAL049C	4654	2936	3070	3154	4477	2670	3030	4471	3425	2209	2208	1400	2543	1504	2719	3555	3714	1849	2753	2112	3230	2625	3501	2856	2998	1179	1413	1149	1379	1242	1058	1675	1217	1199	1632	1886
YAL051W	2126	1235	964	1326	2425	1651	1072	2201	2271	1561	1223	1235	880	956	1950	2347	2978	1486	820	1848	2358	1808	2197	1975	751	1192	1223	1060	1524	1104	615	1629	1341	1061	1396	1738
YAL053W	6797	4265	5354	4063	8429	5457	3344	4732	5804	4550	4240	2828	2735	2478	6154	7035	7719	3877	2254	4972	7173	5457	7504	6804	5557	4919	5631	3891	6600	5438	1064	6190	4975	3192	4871	5843
YAL054C	4021	2188	2228	2956	3996	2768	3412	15099	14735	3076	3501	2070	2621	2381	3253	5011	6729	3175	2108	4432	5013	3882	5691	3999	1387	3151	3425	1906	2419	2480	849	2793	2685	3315	4574	5743
YAL055W	4579	2328	2484	2946	3911	3196	1855	2993	2109	1176	875	908	2213	829	1774	2172	2349	1085	2068	1565	2284	1939	2260	2114	3145	1138	1032	954	923	915	1546	1492	1258	999	1433	1727
YAL056C-A	8	3	7	21	5	12	5	7	3	5	5	3	10	7	20	8	11	2	3	3	14	16	17	18	4	6	6	9	12	12	2	8	4	4	2	3
YAL056W	10201	4208	5876	5069	10654	8675	3038	7391	7270	4951	3824	3110	4206	2363	6782	8124	9088	3837	2591	5632	8554	6289	7806	6757	5153	4172	4043	3936	5484	3654	2033	6101	4401	4195	4812	7123
YAL058W	1895	1027	1057	814	1559	1070	421	938	1265	1153	997	762	467	575	1605	1560	1893	811	509	1198	1799	1204	1565	1421	509	968	1011	828	1109	949	203	1243	951	793	1078	1541
YAL059C-A	2	1	1	0	4	1	0	5	0	0	0	1	0	0	0	0	0	0	4	0	0	0	1	0	1	0	0	1	0	0	1	0	0	0	0	0
YAL059W	1085	870	784	760	877	719	419	873	282	1644	1115	1249	985	757	594	480	739	528	773	357	445	373	464	426	1036	534	369	721	641	431	824	659	422	309	302	438
YAL060W	38330	22599	22983	34278	42870	31698	42595	66342	57479	9016	7965	5169	13875	7231	14005	20169	21581	10849	18678	13232	17770	14071	17205	14418	15076	6415	7234	4894	5721	5487	5502	8828	7433	6544	8580	10120
YAL061W	4051	1779	1495	3465	5268	3606	3400	9717	10179	1169	1047	650	1021	982	2046	2953	3174	1193	1092	2013	2339	2072	2563	2009	593	670	816	540	683	692	280	1017	767	828	1043	1157
YAL062W	2709	1256	1249	1697	1699	1299	1736	6457	7844	5491	4268	3383	3361	3116	7662	9654	9786	4944	2745	6014	8834	7573	7731	7789	1014	2639	3211	2513	2742	2548	1241	3539	3252	2810	3463	3951
YAL063C	31	14	18	29	61	30	21	69	79	45	47	46	49	30	76	85	84	46	22	62	82	61	59	61	28	48	53	40	73	31	39	65	52	35	36	32
YAL063C-A	1	0	1	0	0	0	0	0	0	0	0	0	0	0	0	0	2	0	1	0	0	0	0	0	0	0	0	0	0	1	0	0	0	0	0	0
YAL064C-A	4	0	1	0	0	3	2	2	6	2	2	1	1	1	2	2	5	1	0	4	5	2	5	0	2	6	1	2	1	4	0	0	2	0	1	2
YAL064W	0	0	0	1	1	0	0	1	0	0	0	0	0	0	0	0	0	1	0	0	0	0	0	0	0	1	1	0	0	0	0	0	0	0	0	0
YAL064W-B	6	4	3	4	22	2	0	15	6	16	11	3	6	9	22	21	39	28	8	27	27	13	23	17	3	16	18	4	23	20	3	26	11	6	16	8
YAL065C	35	57	19	57	54	23	23	36	50	53	35	25	31	35	51	77	67	36	68	50	58	28	48	59	23	54	75	37	47	42	39	48	52	19	33	26
YAL066W	308	134	238	207	171	126	189	187	82	128	111	71	138	199	140	94	156	114	181	56	84	43	70	95	212	51	84	81	43	57	115	62	53	70	82	69
YAL067C	4594	2462	3182	2343	4033	2875	1210	2566	1450	2996	2372	2182	2544	1284	2348	3030	3171	2007	2046	2338	3405	2653	3057	2902	3769	1494	1395	1472	1914	1309	1523	2197	1594	1146	1263	1791
YAL067W-A	15	0	6	7	3	5	2	28	27	9	8	2	2	0	8	18	12	4	2	4	7	3	1	5	2	5	1	0	3	5	0	3	2	2	5	9
YAL068C	55	53	63	38	93	65	52	59	106	31	24	39	16	46	46	61	71	25	21	47	97	42	63	64	24	31	66	6	42	48	4	65	56	17	44	59
YAL068W-A	0	0	0	0	0	0	0	0	0	0	0	0	0	0	0	0	0	0	0	0	1	0	0	0	0	0	0	0	0	0	0	0	0	0	0	0
YAL069W	0	0	1	0	1	0	0	0	0	0	0	0	0	1	0	0	0	0	0	0	0	0	0	2	0	0	0	0	0	0	0	0	1	0	1	0
YAR002C-A	15838	13911	14198	11467	14426	10371	7803	11876	5278	4029	4686	3334	10135	6400	7031	8577	8859	7445	14432	5624	8399	6487	8205	7304	20836	5966	5658	4536	6200	5192	10888	7450	5528	4790	5699	7821
YAR002W	2159	1176	1361	1016	2469	1246	667	1323	1924	2814	2269	1779	837	1271	3152	3273	3862	1852	649	2562	3668	2970	3713	3020	1051	2764	2713	2272	3425	2807	544	3548	2462	1914	2192	3335
YAR003W	2786	1691	2161	1277	2533	1769	830	1982	1029	1378	985	839	1973	1050	1677	1908	2643	1434	1619	1366	1877	1118	1552	1249	4431	1760	1482	1471	2518	1202	1755	2083	1488	1288	1241	1879
YAR007C	5638	3274	4295	3257	5707	4312	1228	1901	2245	2229	1595	1281	2705	1603	4962	6369	7301	2995	2149	4074	6441	4472	5592	5016	3240	3706	3705	3083	4560	3607	1098	5987	4446	3461	4482	6065
YAR008W	2371	1356	1900	962	1816	1406	175	523	275	838	507	449	1522	577	1142	1480	1907	1082	1266	868	1651	1116	1408	966	3150	1069	809	1260	1945	1051	1793	1750	1282	960	895	1242
YAR009C	1	0	0	0	0	0	0	0	2	2	3	3	0	0	0	2	2	0	0	2	1	1	0	2	0	2	2	2	3	0	0	2	1	0	0	1
YAR010C	0	0	0	0	0	0	0	0	0	0	0	0	0	0	2	0	0	0	0	0	0	0	0	0	1	0	0	0	0	0	0	0	0	0	0	0
YAR014C	3256	1230	1517	1292	2968	2170	902	2771	2906	4279	3210	3339	1554	1918	5333	5127	6532	2841	985	4057	5772	4058	4896	4608	1593	3978	3859	3525	5095	3806	1111	5883	4028	2888	4044	5302
YAR015W	29684	16874	17311	17468	23667	17788	5230	5560	7071	14579	12081	10802	9319	6860	20347	18693	19514	8919	8333	11089	18115	14237	17498	15848	15945	11715	11590	8646	11786	10614	3492	14577	11036	9776	13096	16225
YAR018C	1500	722	539	655	1266	779	560	911	1298	1229	1067	951	479	525	1153	1471	1386	695	375	630	867	1133	1477	1392	495	930	1002	845	1165	939	293	1071	852	737	776	1137
YAR019C	1005	403	464	426	987	566	701	2358	2833	1011	852	696	619	670	1599	1897	2120	1110	444	1359	1687	1369	1670	1330	459	1076	1013	652	1076	860	259	1050	987	1064	1567	1917
YAR019W-A	37	25	27	19	45	11	23	43	24	14	16	12	26	10	27	31	45	28	19	20	54	12	18	22	67	37	8	10	18	11	23	28	10	20	12	30
YAR020C	290186	282462	338564	226660	371293	217622	217476	255269	183677	104893	118493	89645	161754	111075	177215	177043	244922	167772	204974	140669	230128	127858	203141	191265	33161	25451	32801	7731	27494	27500	11852	32559	28327	9071	32431	30599
YAR023C	1311	1005	1072	1218	1432	824	1207	2438	1368	691	627	489	891	641	807	853	1166	676	855	710	877	582	922	761	610	405	356	240	317	192	459	479	405	324	391	480
YAR027W	6419	3739	4017	5301	6791	5165	4617	8496	5657	2580	1940	1671	3379	1792	3128	3866	4468	2668	3620	2578	3548	2708	3263	2782	4904	2251	1885	1779	2112	1447	4112	3595	2613	2280	2675	3592
YAR028W	1242	750	676	666	996	792	727	1056	618	633	521	391	798	447	544	713	857	524	676	521	732	495	696	548	1295	604	531	553	617	415	736	845	502	459	558	715
YAR029W	1125	775	661	782	1302	1213	567	1198	990	521	366	427	510	319	691	838	899	414	474	556	774	724	798	843	708	449	372	344	414	346	430	523	407	457	626	751
YAR030C	415	312	213	310	432	382	318	501	527	270	197	185	215	194	342	407	448	268	276	330	489	325	496	387	229	256	258	180	185	235	129	336	224	219	309	346
YAR031W	838	465	622	494	818	543	365	562	479	321	310	166	341	196	524	713	648	366	402	469	572	498	663	510	776	498	515	360	516	379	179	543	440	329	492	619
YAR033W	1392	950	999	1032	1203	1025	712	1104	914	593	453	395	711	418	683	928	965	468	756	674	856	704	897	767	809	547	548	489	527	436	488	685	438	402	543	677
YAR035C-A	28	69	41	69	10	36	73	20	13	8	6	11	20	4	3	8	9	12	16	5	10	13	13	6	8	12	12	12	6	17	9	4	0	2	7	6
YAR035W	1182	911	824	1111	1497	912	1090	6270	7504	2756	3016	1849	1177	1670	3174	4586	4677	2537	897	3174	4186	3421	4486	3771	775	3084	3209	1530	2861	2158	561	3841	2926	2608	4011	5759
YAR042W	2820	1524	1657	1988	2978	1827	1558	7656	10245	5358	5065	4104	2342	3723	9218	9591	11402	5351	1570	6963	10371	7225	10229	8827	1732	6690	7225	4371	7974	6715	1494	8464	6793	4965	7738	9387
YAR047C	1	0	1	1	0	0	0	0	0	0	1	1	0	0	0	0	0	0	0	0	0	1	0	1	0	1	1	1	0	1	0	3	0	0	1	0
YAR050W	157	42	104	72	208	111	56	161	244	140	141	101	58	100	255	253	319	204	63	200	360	308	275	257	136	214	230	214	271	171	52	218	144	93	200	205
YAR053W	0	0	0	0	0	0	0	0	0	0	0	0	0	0	0	0	0	0	0	0	0	0	0	0	0	0	0	0	0	0	0	1	0	0	0	0
YAR060C	0	0	0	0	0	0	0	0	0	0	0	0	0	0	0	0	0	0	0	0	0	0	0	0	0	0	0	0	0	0	0	0	0	0	0	0
YAR061W	0	0	0	0	0	0	0	0	0	0	0	0	0	0	0	0	0	0	0	0	0	0	0	0	0	0	0	0	0	0	0	0	0	0	0	0
YAR064W	13	4	7	14	36	14	0	10	7	7	7	6	6	4	26	15	20	11	11	11	23	10	25	17	8	12	21	13	7	19	12	19	15	6	5	12
YAR066W	0	1	0	0	0	0	0	0	0	0	2	0	0	1	0	0	0	0	0	0	0	0	0	0	0	0	0	0	0	0	0	0	0	0	0	0
YAR068W	618	454	343	503	825	439	246	568	637	359	380	219	202	248	559	801	838	412	165	516	598	602	799	607	177	382	401	277	370	350	93	590	389	341	478	530
YAR069C	0	0	0	0	0	0	0	0	0	0	0	0	0	0	0	0	0	0	0	0	0	0	0	0	0	0	0	0	0	0	0	0	0	0	0	0
YAR070C	0	0	0	0	0	1	0	0	0	0	0	0	0	0	0	0	0	0	0	0	1	0	0	0	1	0	0	0	0	0	0	0	0	0	0	0
YAR071W	12	4	4	6	8	4	1	14	5	6	7	2	12	7	19	11	11	5	6	7	13	10	9	13	6	7	7	8	5	11	4	6	4	2	9	6
YAR073W	6	0	5	13	3	1	3	3	0	0	1	1	4	2	2	7	5	0	2	2	1	4	8	4	14	12	6	6	18	14	9	22	13	11	14	32
YAR075W	1	1	1	4	3	0	0	0	0	0	0	0	0	0	0	0	1	0	0	0	2	0	0	0	0	0	0	4	2	0	0	1	1	1	0	1
YBL001C	20624	14108	14220	15766	15972	11274	16958	28616	13676	12062	8426	7163	14649	8158	7560	9854	11644	9190	16361	6509	7673	5709	6656	5940	14918	5337	4306	4893	4976	2879	8951	5339	3855	3396	3627	4535
YBL002W	50324	35208	38478	29496	39781	25940	25595	31248	23161	19259	17397	12352	19554	12578	21517	42530	36891	23769	31617	29106	40451	33180	40619	37592	41965	21210	20113	16881	23945	20213	16472	24812	18023	15506	19770	25335
YBL003C	123783	68254	72638	66675	74042	62808	48393	70243	33965	33945	22199	19334	50661	24110	22300	44830	50545	41566	83249	29666	34854	26287	29609	27412	99302	28939	22194	30932	30928	16123	58592	31241	20580	19679	18772	27835
YBL004W	4925	2667	3651	2255	6865	4877	759	2392	2691	7704	5814	5501	2704	3167	7573	6209	7728	3514	1241	5162	7670	5547	7883	7045	2158	4508	5037	4833	7162	5690	1321	9015	7577	4552	6762	8579
YBL005W	5384	3121	3272	3069	5096	3450	2436	4151	3743	3063	2971	2480	2829	2042	4425	4455	5516	2807	2211	3423	4910	3555	4711	4146	4380	3572	3370	2521	3426	2844	1796	3929	2951	2536	3114	4251
YBL005W-A	0	0	0	0	0	0	0	0	0	0	0	0	0	0	0	0	0	0	0	0	0	0	0	0	0	0	0	0	0	0	0	0	0	0	0	0
YBL005W-B	1932	793	927	844	2486	1273	575	2510	2421	2292	1551	1268	1211	1205	2481	3098	4103	1708	638	2677	3144	2308	2765	2455	2076	3942	4209	4296	2607	3824	1195	2762	3303	3294	3121	5844
YBL006C	3614	2182	2527	2716	2296	2042	1886	1527	879	943	791	672	1388	790	902	1099	1217	692	2074	570	741	573	718	673	1749	645	488	702	585	454	1223	849	542	511	532	765
YBL006W-A	0	0	0	0	0	0	0	0	0	0	0	0	0	0	0	0	0	0	0	0	0	0	0	0	0	0	0	0	0	0	0	0	0	0	0	0
YBL007C	3675	2094	1954	3245	3335	2105	3291	13909	18427	7590	6763	5341	4182	5238	11959	13556	16772	8731	2417	9530	13854	9710	12058	11517	2168	8860	9277	5792	9242	7817	1930	8729	7744	7000	10104	12766
YBL008W	1951	864	959	817	2087	1254	383	923	1276	1526	1374	1200	668	880	2168	2085	2654	1322	681	1606	2565	1731	2304	1992	750	1557	1510	1234	1945	1605	357	1893	1385	1223	1382	2059
YBL008W-A	8	3	9	3	0	2	6	0	3	5	6	3	2	4	2	9	7	4	6	6	11	1	5	6	14	2	7	0	3	5	1	4	1	3	5	4
YBL009W	1647	985	895	759	1537	1237	339	561	575	1125	717	722	508	491	1467	1562	1685	970	596	1076	1919	1381	1651	1496	616	941	1044	1164	1579	1317	416	1841	1248	764	975	1334
YBL010C	2239	1207	1462	863	1550	1258	467	500	752	893	616	672	626	441	1540	1553	1604	629	726	1152	1734	1220	1533	1626	1262	1156	1227	1173	1626	1236	453	1559	988	803	1110	1353
YBL011W	4790	2766	2484	3405	4164	2608	2512	8075	8946	6630	5506	4352	3750	4309	9714	10774	12006	6161	3136	7596	11408	8461	10833	9791	2585	7105	6926	5850	8026	6737	2409	9188	6706	5924	7780	10372
YBL012C	8	9	7	0	4	3	11	62	69	78	43	36	22	26	58	87	127	102	24	79	96	50	82	61	12	78	68	58	81	73	3	65	77	59	53	119
YBL013W	68	39	39	19	57	32	41	479	624	418	403	269	168	249	635	692	822	403	70	427	736	347	568	406	49	371	364	345	634	348	73	654	436	316	512	567
YBL014C	2032	849	980	795	1761	940	654	1606	1695	2146	1550	1670	987	937	2405	2458	3178	1334	567	1843	2538	1910	2529	2143	988	1969	1854	1591	2496	1662	529	2012	1397	1198	1444	1972
YBL015W	9312	2556	2692	4032	11483	6091	5633	31631	39158	9506	9844	7426	4897	5486	12292	19098	20484	9446	3389	13514	17611	13924	16343	14437	1213	5101	5226	3288	4809	3960	957	6000	5065	4671	6867	8555
YBL016W	267	193	142	214	206	164	130	295	92	110	89	50	152	66	66	55	68	84	175	65	48	51	68	49	70	14	17	40	10	10	33	18	17	8	17	29
YBL017C	7242	3610	4341	3810	8541	5999	2408	7771	10272	6536	5800	4502	3141	3525	9544	10546	13304	6175	2760	7765	11121	8442	10591	9260	2671	6906	6886	5181	8424	5871	1784	8892	6939	5537	7414	9605
YBL018C	5546	3549	3861	2787	3017	2333	1998	2652	1204	2584	1797	1748	3621	1955	1695	1770	2568	2165	3963	1304	1545	933	1173	1125	5929	1747	1313	1835	2088	903	3313	1604	1089	933	836	1256
YBL019W	4608	2997	3309	2592	3955	2735	2497	3370	2787	1829	1455	1286	1966	1146	2265	2645	3608	1259	2365	1752	2457	1852	2521	2082	2288	1349	1223	1194	1559	1053	960	1791	1240	1248	1298	2038
YBL020W	4969	2776	3629	2679	4499	2884	1523	2154	1923	2583	2010	1601	2376	1418	3010	3056	3884	2075	2172	2450	3597	2353	3119	2719	6034	2260	2090	2035	2599	2112	1323	2892	2254	1707	2012	2947
YBL021C	1857	905	1182	1070	1582	948	568	955	1146	1161	789	568	1164	540	1680	1895	2041	720	982	1187	1992	1558	1784	1671	1325	1068	899	836	1351	1003	639	1453	1127	843	915	1278
YBL022C	6159	3077	2605	3729	6121	3983	3218	11565	14913	9511	8611	7116	3760	5335	12938	14806	19052	8326	3018	11468	16786	10954	15328	13178	2765	8845	8866	5926	10334	7364	2359	10570	8450	6822	9688	12522
YBL023C	3623	1211	1225	1311	3027	2223	427	1240	1472	2605	2033	1897	1244	1446	3676	4185	5015	2525	951	2702	4192	2878	3769	3734	1640	3039	2897	2686	3981	2901	1082	4519	3582	2542	3140	4427
YBL024W	4055	1924	2103	1582	3790	2440	772	2106	2485	5783	5116	4068	1603	2420	6292	5534	7251	3430	892	4220	6412	4913	6201	5345	1321	5102	4961	3886	6041	4933	683	5745	4906	3234	4206	6057
YBL025W	2292	1481	1433	1476	1617	1241	978	1173	902	906	728	691	863	455	1083	1156	1429	700	1112	971	1147	1035	1264	1197	1600	796	649	481	721	649	570	828	602	593	630	913
YBL026W	4334	2519	2932	3687	4136	2111	3630	4455	1962	3279	2317	2212	4222	2214	2327	2230	3092	2541	2602	1844	2123	1439	2119	2009	5500	2081	1812	2007	1887	1334	1974	2017	1401	1205	1185	1848
YBL027W	126287	83527	86922	65055	99988	79003	35958	39436	30185	47400	38622	27913	50627	26171	62006	61564	64873	27840	65071	39029	58487	45606	60588	55497	102124	43139	44291	32338	45779	42664	41305	51591	38533	32132	44135	58277
YBL028C	2698	1852	2274	1572	1909	1308	988	1226	299	3345	2459	2515	2689	1525	1347	1001	1468	992	1704	746	1014	700	944	770	4233	1619	1202	1622	1899	1013	1886	1403	920	701	502	927
YBL029C-A	8103	7919	7392	11829	10550	7673	22067	23751	11884	3619	3634	2814	6230	3993	3319	4442	5073	4107	6803	3002	3396	2862	3826	2965	2614	925	859	671	491	584	1688	1274	1013	879	996	1171
YBL029W	7223	5177	4979	3917	4938	3408	4940	5758	6384	6541	6256	5216	3235	3501	6888	7663	8017	4114	3223	5509	7793	6125	7986	6740	3314	5323	4929	2876	4165	3393	1241	3926	3043	3556	4113	5492
YBL030C	52713	16731	13417	16571	48495	36761	8766	38301	47564	35529	30814	29546	14069	16594	35571	49801	48499	28502	9990	34157	52789	36624	43426	42844	7672	16213	18344	13600	18438	15536	4883	20726	17370	12033	18661	20591
YBL031W	1239	616	900	551	1023	494	477	561	784	558	456	312	353	263	1013	1068	1277	504	424	836	1271	866	1178	946	571	834	776	615	920	839	265	803	729	659	869	1063
YBL032W	7098	3062	2688	3394	4809	4302	1590	3619	3909	3500	2786	2447	1797	2086	4581	5643	6154	3369	1414	3859	5834	4378	5387	5261	1475	3616	3611	2687	3846	3148	993	4995	3545	2801	3774	5006
YBL033C	7783	3528	4288	3858	5505	4905	2134	4196	5516	4967	4109	3300	2448	2507	7093	7654	8808	3895	2307	5102	7789	5831	7153	7345	4021	7030	6988	5302	7712	6255	1504	8502	6436	5194	7047	9482
YBL034C	1143	546	697	623	1674	932	360	1032	1370	1526	1134	1042	822	800	2026	2322	2800	1393	421	1969	2480	1596	2422	1914	753	2043	1818	1657	2428	1908	425	2685	2114	1270	1688	2061
YBL035C	1066	636	558	476	1119	561	193	583	499	1349	1104	905	892	1047	2496	2764	3410	1680	546	1814	2678	1998	2612	2114	538	1398	1555	1643	2521	1911	585	3236	2389	1188	1477	1965
YBL036C	7287	4432	5248	3710	5886	3459	3104	6239	2706	4990	3264	2809	5867	2781	3875	4724	5967	3925	4093	2938	4504	3214	3486	2798	12885	4329	3407	3590	5373	2688	5313	4747	3321	2970	3002	4580
YBL037W	1395	540	606	786	1425	1030	474	2077	2658	1867	1450	1208	764	1102	2643	3123	3538	1652	466	2213	3285	2492	2978	2809	651	2304	2403	1801	2968	2190	505	3097	2472	1799	2548	3195
YBL038W	16493	9635	10485	10186	13368	11264	7345	10566	8000	6301	4743	4063	5753	3253	6788	7658	9081	4025	8916	6078	7727	5766	7762	7016	7975	4449	3606	3872	4421	3378	4411	5541	3728	2874	3989	4691
YBL039C	8522	4463	5736	2727	4370	3507	1592	1627	784	9367	7007	6247	5067	2648	5374	3321	4444	2047	3246	2738	3831	3125	4105	3683	11695	4543	3862	4777	7478	5029	4146	6257	4503	2114	2865	3842
YBL039C-A	0	0	0	0	0	0	0	0	0	0	0	0	0	0	0	0	0	0	0	0	0	0	0	0	0	0	0	0	0	0	0	0	0	0	0	0
YBL039W-B	7512	6119	5185	5860	6094	4254	8373	8472	4216	4181	2899	2609	4394	2799	2410	2797	3539	3004	6201	2258	2211	1877	2436	2006	4770	1724	1270	1412	1238	895	2930	1393	1018	895	1139	1383
YBL040C	9836	6535	7389	7436	8474	6415	6459	10111	4463	4473	2724	2569	6861	3962	3568	4222	5762	4843	7303	2645	2975	1932	2217	2485	13412	4719	3389	4718	5412	2083	9516	5339	3263	2875	2838	3960
YBL041W	12994	8491	9380	8344	10728	8067	6798	11469	6679	4996	4679	3743	7262	4005	6850	7719	8783	4679	7308	5621	7577	5742	7564	6709	10240	4689	4621	3184	4605	4031	4645	5490	4263	3621	4691	6012
YBL042C	6762	3929	4896	3925	5646	3936	1456	1534	1016	6400	5388	4894	3118	2528	4830	3717	4566	2253	2563	2736	3642	3143	3956	3435	7640	4920	4009	4630	7374	4837	2022	5928	3946	1945	2401	3721
YBL043W	615	428	422	702	894	660	338	329	221	322	255	228	387	211	288	520	498	256	333	358	362	312	401	366	371	254	244	367	277	239	218	514	314	157	161	183
YBL044W	44	80	123	65	60	60	79	73	19	31	19	31	35	31	18	33	12	37	69	26	13	14	13	4	30	21	11	37	22	7	29	12	18	5	3	6
YBL045C	60060	31197	35452	38953	54284	40984	26422	35685	40810	24896	23305	18276	15185	13320	30203	41846	38059	19302	18332	24270	40123	32717	36127	34078	12388	14736	15654	11873	15974	13947	6396	19448	15123	14082	17807	22491
YBL046W	2325	907	1239	1061	2691	1973	468	1178	2010	1650	1097	985	691	797	2479	2991	3430	1318	517	2019	3293	2286	3029	2830	870	1760	1671	1849	2238	1917	700	2992	2370	1577	2244	3099
YBL047C	4217	3067	2561	3645	3783	2690	4417	20129	29097	9697	8940	7033	4733	6625	16563	20016	22628	11105	3141	14423	21099	14844	19790	17663	3344	13451	13404	8582	13727	10823	3370	13719	11389	10077	14794	18857
YBL048W	1811	1317	1314	1149	1913	1234	1477	2986	1777	1278	1000	786	1300	780	1199	1466	1715	1168	1093	1045	1660	1220	1643	1144	1197	650	557	514	566	428	523	749	525	465	581	704
YBL049W	6821	4486	4337	3990	6549	4717	4746	12150	6554	4159	3249	2625	4281	2650	4249	5132	6098	3780	3671	3398	5017	3717	4639	3339	4968	2133	1854	1752	2061	1483	2489	2601	1887	1614	2100	2804
YBL050W	9257	5803	6332	6413	9308	7036	5432	12944	6640	3428	3153	2255	6098	3429	4775	5781	6742	4724	5433	4050	5949	4354	5269	4787	9615	3476	3333	2744	3671	2901	5425	4829	3803	2950	3836	4875
YBL051C	7150	2295	2408	2144	6603	4713	1406	5419	7190	4875	4506	3717	2512	3512	7927	8309	9468	5124	1457	6150	9211	6325	8062	7607	1531	5445	5642	4286	6062	5367	981	6366	5040	3779	5844	6844
YBL052C	1164	537	641	341	1374	945	270	883	1121	1202	969	884	447	491	1588	1739	2095	907	218	1326	1927	1363	1624	1480	338	1036	1135	995	1535	1035	227	1306	1014	895	1071	1472
YBL053W	20	7	12	12	28	10	2	12	6	31	23	19	14	6	29	14	15	8	10	12	32	34	20	22	5	14	7	7	16	11	10	14	16	8	10	15
YBL054W	971	441	502	387	773	566	250	531	364	2448	2136	2046	370	673	1379	877	1266	527	341	900	1133	1064	1247	1067	440	1511	1705	1666	2757	2264	339	1672	1254	254	333	439
YBL055C	2747	1482	1828	1437	2463	1699	1087	2291	1521	1961	1547	1200	1738	1029	2018	1860	2358	1191	1293	1496	2002	1475	1868	1743	3129	1806	1696	1549	2550	1917	1785	2844	1911	1125	1425	1997
YBL056W	12939	6694	8682	6812	12606	8863	6012	14127	12630	7281	5102	3889	7475	3678	9568	11151	13962	6059	5334	8226	11297	8242	10531	9434	12388	8139	7569	5948	9312	6021	3997	10082	7226	6391	7426	10350
YBL057C	4235	3037	3573	2983	3619	2509	1668	3017	1695	2217	1912	1446	2691	1465	2188	2604	3052	1735	3201	1807	2436	1734	2367	2093	4708	2040	1714	1577	2066	1730	2821	2647	1707	1590	1882	2232
YBL058W	4166	1899	2385	2496	4645	3114	2017	3698	5612	2187	1970	1427	1317	1288	3851	4522	5124	1796	1296	3252	4689	3800	4950	3855	1242	2245	2243	1546	2304	2002	596	3392	2707	2341	3018	4000
YBL059C-A	4019	3011	3090	3496	4586	2567	3107	5415	2838	2511	2173	2021	3018	1936	1925	2453	2732	2264	2700	1571	2306	1618	1924	1625	2987	1437	1139	895	1252	940	1194	1571	950	1069	956	1882
YBL059W	2910	1722	1804	1906	2181	1899	1534	1634	890	845	758	592	1419	723	915	1183	1161	751	2004	739	1063	928	1124	978	1595	615	491	441	634	521	812	654	532	423	540	615
YBL060W	1228	728	918	580	1295	705	664	982	1044	964	785	750	582	586	1141	1331	1503	742	585	935	1459	1045	1446	1141	871	1017	961	809	1125	1113	396	1125	909	693	761	1117
YBL061C	1223	425	664	332	1344	850	184	615	982	1279	1080	1063	462	685	1832	1851	2391	931	205	1388	2219	1480	1924	1791	661	2186	2323	1714	3166	2451	306	2914	2266	1357	1611	2321
YBL062W	5	2	2	2	5	0	0	4	0	0	4	0	0	0	0	2	6	0	0	4	2	1	0	0	0	2	2	1	0	0	0	1	0	0	4	1
YBL063W	1147	833	915	949	1408	881	527	1205	1275	1170	823	633	879	598	1477	1970	2354	1004	694	1497	2150	1523	2027	1721	677	1374	1259	933	1627	1138	402	1779	1272	1010	1170	1679
YBL064C	44524	32460	32445	38814	41717	30793	41448	69381	34972	16280	18312	13008	27648	14001	18491	25136	25938	15399	30743	16784	23570	19386	24234	21334	17021	6913	7363	4772	6357	6090	8270	8942	7452	6391	8541	10107
YBL065W	272	345	274	375	246	236	349	327	101	90	93	104	165	110	110	114	69	46	303	58	104	84	92	82	76	35	20	19	14	21	52	21	26	23	17	21
YBL066C	1070	458	458	578	1277	805	560	2593	3896	2791	2282	1987	970	1305	3165	3896	4289	2194	515	2713	3905	2876	3478	3089	441	2026	1973	1743	2792	2128	344	2524	2112	1655	2179	2672
YBL067C	5637	2639	3278	2584	5957	4000	2404	4473	4808	3804	3052	2530	2576	1930	4870	4754	6558	2931	1658	3861	5303	3789	4839	4353	3542	3219	2858	2427	4046	2687	903	3685	3058	2186	2935	3769
YBL068W	3514	2358	2669	2385	3234	2278	1212	1735	1014	2788	2554	2285	1885	1322	2453	2343	2905	1531	1771	1723	2459	1853	2264	2250	4185	2306	1905	1745	2776	2132	1331	2892	2129	1437	1797	2403
YBL068W-A	0	0	0	0	0	0	0	0	0	0	0	0	0	0	0	0	0	0	0	0	0	0	0	0	0	0	0	0	0	0	0	0	0	0	0	0
YBL069W	1074	375	228	283	638	470	312	677	579	1054	943	871	403	535	1065	1029	1121	671	355	743	1125	782	1151	1022	285	622	588	699	882	656	179	689	478	355	473	566
YBL070C	2	2	4	3	6	4	0	0	2	0	2	11	4	3	4	0	5	1	0	3	1	0	5	3	0	4	0	2	1	3	2	2	0	1	0	3
YBL071C	408	315	318	231	200	200	88	68	69	389	296	228	100	117	226	204	253	105	147	184	185	158	228	211	236	187	168	139	160	205	42	131	135	77	94	162
YBL071C-B	10	12	6	8	17	5	8	9	0	2	5	5	4	2	4	2	1	2	10	0	5	2	5	4	16	2	4	5	0	0	19	3	4	3	12	4
YBL071W-A	794	550	599	343	427	282	215	113	155	579	563	400	179	186	380	343	479	161	210	278	376	305	428	373	497	357	327	223	259	321	71	336	188	156	192	240
YBL072C	106589	88940	103086	72583	78024	50444	55652	65155	24048	39167	33789	27842	86166	42970	42104	40463	47054	37714	88000	25551	34668	26920	34111	29690	132393	32927	29830	25501	35569	26433	51266	36256	26881	22039	27419	38206
YBL073W	57	19	33	17	24	21	25	9	4	46	29	24	10	15	22	28	19	12	34	17	24	26	38	14	38	27	19	32	41	31	32	20	16	16	28	25
YBL074C	106	40	19	24	91	48	69	211	330	290	215	145	105	130	307	351	462	217	32	241	286	167	263	203	64	272	202	178	389	213	25	271	202	230	194	313
YBL075C	15956	8438	4861	6401	20824	7318	5661	24797	19213	15269	17281	8809	4394	6176	8179	13672	24543	4914	3483	13304	10021	11478	17839	7794	2042	1919	4025	3763	2057	3523	959	1967	3979	3763	3616	2209
YBL076C	17315	8135	10394	5592	14716	9984	3411	7262	8755	15008	11415	9260	7163	6160	16694	17194	24461	9829	4347	12945	16699	11400	15709	13452	15929	18453	16002	13638	25739	14201	3967	23453	16701	12626	14628	21356
YBL077W	26	17	26	25	46	28	18	26	19	36	24	24	23	14	20	37	30	23	21	24	45	22	23	30	31	22	14	24	21	36	23	26	20	24	20	28
YBL078C	9695	5409	6011	8634	9462	6347	10976	19743	9218	3082	2828	1944	6736	2991	3495	4949	5671	3884	5036	3481	4678	3703	4351	3413	7559	2324	2387	1530	1874	1248	3637	2535	1909	2319	2516	3442
YBL079W	4671	1987	2507	2128	6138	3571	1463	4751	5208	6003	5089	4137	2979	2801	7010	6565	9036	4331	1728	5659	7657	5381	7577	6469	2997	6339	5596	5048	7849	5143	1738	8352	6157	3799	5263	6589
YBL080C	2312	1115	1114	1008	1744	1399	857	1430	1828	877	779	579	708	436	1320	1602	1943	766	623	1219	1685	1457	1543	1449	797	848	1018	714	1098	827	214	1085	682	832	1114	1542
YBL081W	536	229	187	188	635	402	210	399	489	1076	1145	850	284	515	1192	1188	1244	658	193	983	1461	1052	1360	1212	170	1376	1339	915	1520	1604	128	1223	946	460	848	1046
YBL082C	2731	1204	1129	1125	2140	1595	292	1101	1302	1230	1103	828	496	690	1597	2116	2206	978	501	1256	1836	1462	1647	1616	354	1164	1122	881	1428	1053	246	1685	1211	960	1167	1540
YBL083C	3	1	1	7	1	0	1	1	0	0	1	1	0	0	3	2	2	0	0	0	2	0	0	4	1	0	1	0	3	1	0	0	2	0	1	1
YBL084C	1873	1051	1294	1180	2455	1426	1350	2235	2912	1152	1169	761	801	722	1675	2292	2433	1163	570	1322	2119	1766	2070	1566	1332	1152	1228	867	1118	1070	259	1248	919	1071	1392	1867
YBL085W	1373	949	877	696	1199	877	762	2543	3526	1982	1706	1498	1019	1375	3756	4240	4668	2245	620	2983	4473	3224	4492	3797	773	2703	2796	1458	2806	2495	619	2859	2396	2742	3520	4523
YBL086C	206	118	78	146	347	232	124	572	1422	167	137	86	79	157	378	648	671	274	68	367	609	517	604	445	20	71	79	88	58	66	12	206	165	200	256	283
YBL087C	95125	91227	84202	57097	50543	45056	38066	46924	17964	43520	38218	34942	73650	45809	38798	34546	43758	35530	81867	23651	27448	20030	29527	26013	96667	32315	26514	27057	32295	22080	51266	30935	21263	16780	21880	27851
YBL088C	2708	1140	1279	1148	3045	2036	526	2345	2955	3372	2588	2301	1245	1657	4133	4537	5714	2727	645	3353	5335	3581	4835	4247	1281	3143	3203	2430	3519	2734	779	3962	3180	2256	3412	4040
YBL089W	2556	1375	1617	1376	1936	1483	1196	1791	968	813	644	600	1351	674	1027	1187	1356	828	1254	833	1223	858	1183	1059	2351	782	882	690	824	757	1037	884	621	688	842	1103
YBL090W	6930	4884	5257	5610	6501	4595	4816	8803	3724	4265	3262	2616	5440	3323	3235	3650	4198	3246	4598	2279	2787	1964	2346	2091	4962	2065	1630	1899	2037	1253	2949	2395	1476	1586	1232	2475
YBL091C	8347	4943	3985	4355	6414	5668	1854	4930	8601	7056	6391	4771	1999	3516	10417	11846	12259	5039	2507	7692	13000	10626	12018	11561	2147	6180	6828	4811	6317	6552	1582	8350	6685	5622	7741	9700
YBL091C-A	3143	2089	2094	1904	2268	1661	2551	2866	1701	846	781	589	1391	725	1121	1532	1583	812	1775	1023	1530	1204	1480	1206	1960	745	672	541	600	653	824	775	627	630	769	1073
YBL092W	117850	128635	118985	86152	109901	75800	51906	67315	44780	65671	68327	46121	72658	52471	89573	84580	95618	55136	82481	56212	77872	58824	81175	70962	120699	63149	61503	44017	65556	56475	47207	72302	52346	42392	59140	71387
YBL093C	16232	8925	11291	7218	10833	8669	4568	5117	3989	6347	4841	3988	6041	2915	7594	6871	7851	3465	7719	5134	7899	5850	7667	6957	11910	5769	5665	5120	6864	5133	4671	6278	4776	3919	4905	6675
YBL094C	0	1	0	1	6	9	1	6	5	0	0	0	1	0	3	9	3	1	4	0	1	2	3	6	0	0	0	0	2	3	2	0	1	0	3	4
YBL095W	105	66	56	100	154	59	97	125	103	69	73	64	82	62	97	130	124	59	76	53	118	119	127	117	57	75	35	54	56	83	34	47	48	28	52	73
YBL096C	18	19	16	22	12	14	29	6	15	29	21	22	7	9	17	39	24	12	8	23	39	33	37	16	14	24	22	9	29	20	13	37	17	11	21	32
YBL097W	330	172	218	164	408	257	133	319	455	737	515	602	215	275	826	908	1214	497	157	627	1088	742	986	1020	196	820	719	700	1228	818	233	1052	953	664	832	1106
YBL098W	20663	11339	15066	13447	18098	13755	9792	17492	9944	10347	7435	5984	13608	6159	10528	12927	14126	8761	12010	8325	11151	8799	10542	9681	21301	9425	9037	8117	9891	6661	10168	11476	8401	7237	8811	11299
YBL099W	68885	27970	23820	30172	68050	49727	18475	59989	86134	51453	51657	41246	19791	26932	64577	83644	78877	41854	15265	54068	88374	66544	76829	74501	11334	31299	34313	22118	31112	31219	6847	40656	33615	25568	38283	45833
YBL100C	1121	383	418	592	1063	683	506	1048	1579	991	773	600	361	452	954	1298	1447	720	275	855	1110	790	888	992	219	563	633	376	807	581	136	834	700	463	615	830
YBL100W-A	0	0	0	0	0	0	0	0	0	0	0	0	0	0	0	0	0	0	0	0	0	0	0	0	0	0	0	0	0	0	0	0	0	0	0	0
YBL100W-B	3	7	3	2	9	3	8	16	30	26	19	10	10	22	45	55	65	29	1	49	57	35	57	37	5	109	84	33	94	51	7	80	80	40	57	59
YBL100W-C	134	104	126	100	99	41	147	217	112	113	112	82	100	97	104	78	117	76	87	85	81	43	84	51	57	72	63	58	53	42	70	64	44	26	51	83
YBL101C	1495	594	533	565	1531	818	834	5286	7204	4194	3866	3119	1824	2617	5650	6478	7192	3859	753	4694	6381	4480	6083	5262	657	3258	3661	1885	2908	2545	358	2666	2330	2518	3453	4192
YBL102W	7714	5274	5893	5568	8183	5573	5634	12913	7371	4407	3348	2976	5850	3491	4654	5954	6908	4939	5379	4018	4695	3856	5002	4342	9124	3454	2918	2673	3296	2312	5477	3909	2792	2603	3223	3897
YBL103C	2084	1148	1438	1128	2397	1359	903	1609	1833	1646	1254	975	953	708	2002	2269	2701	1143	750	1640	2240	1599	2021	1911	1617	1693	1578	1177	1903	1355	358	2197	1638	1433	1708	2430
YBL104C	2333	801	808	965	1867	1231	553	1856	2323	2553	2102	1974	1060	1307	3199	3321	4166	1907	742	2454	3464	2530	3297	2847	796	1989	2153	1916	2673	2130	594	2760	2085	1583	2174	2856
YBL105C	3585	1546	1492	1799	4019	2715	1310	5537	6350	4383	3730	3168	1843	2363	6021	6936	8364	3853	1216	5142	6979	5168	6968	5777	1253	4095	4513	3355	4973	3701	1029	5485	4187	3661	4872	6612
YBL106C	12756	5704	6803	5005	13060	10268	1422	4763	5700	8342	7985	7101	3311	4403	11951	11395	15293	6824	3113	9255	14755	9350	13875	12541	4896	9976	9947	7506	13185	9687	2579	16517	12325	7903	11940	15723
YBL107C	5120	2929	3415	2647	4634	3328	1616	3262	2370	2998	2703	2278	2811	1602	3863	4174	4600	2080	2422	3104	4958	3463	4340	3681	3704	2582	2498	2365	2701	2406	1583	3387	2430	2116	2661	3595
YBL107W-A	4	2	2	5	0	2	2	0	2	1	1	0	0	3	1	1	2	2	3	2	3	1	2	1	1	0	1	3	2	0	1	3	2	1	2	2
YBL108C-A	51	48	75	33	94	43	46	60	78	13	29	27	18	24	58	35	66	57	13	68	59	40	78	56	12	86	81	19	80	93	15	98	46	26	61	120
YBL108W	32	8	15	13	25	10	25	23	29	2	3	1	10	17	12	28	13	8	21	10	5	16	9	15	25	15	9	6	4	14	17	22	13	14	15	7
YBL109W	4	1	1	1	3	0	2	2	1	4	0	0	0	0	2	1	0	3	0	0	5	1	2	6	1	1	0	0	0	0	0	0	0	3	0	6
YBL111C	1	0	0	0	0	0	0	0	0	1	0	0	0	0	0	0	0	0	0	0	0	0	0	0	0	0	0	0	0	1	0	0	0	0	0	0
YBL112C	0	0	0	0	0	0	0	0	0	0	0	0	0	0	0	0	0	0	0	0	0	0	0	0	0	0	0	0	0	0	0	0	0	0	0	0
YBL113C	0	0	0	1	2	0	0	3	1	3	5	3	3	3	1	12	11	6	0	11	10	3	5	14	0	2	5	4	8	2	2	7	2	2	16	17
YBL113W-A	0	0	0	0	0	0	0	0	0	0	0	0	0	0	0	0	0	0	0	0	0	0	0	0	0	0	0	0	0	0	0	0	0	0	0	0
YBR001C	14310	6732	7405	8160	16817	12813	5278	14282	15525	5341	4341	3600	4014	3649	8425	10744	12039	6126	3744	7431	10892	8037	10076	9223	5482	4934	4899	3391	4641	3786	1785	5357	4359	5021	6813	8207
YBR002C	5271	2883	3228	1503	3234	1786	1252	1884	2323	2965	2247	2052	1607	1345	3461	3324	4032	1791	1931	2566	3940	2903	3635	3516	5471	3294	3311	1971	2926	2364	777	2381	1775	2122	2596	3772
YBR003W	7260	4670	5110	4907	8835	6030	4786	6441	9258	3526	3449	2461	2506	2241	5790	7157	7556	3738	2772	5227	7422	5389	7331	6512	3220	3227	3419	1987	3076	2850	886	3973	3028	2693	4170	5024
YBR004C	3225	2291	2586	1657	2731	1792	1862	2676	1201	2345	2432	2165	2142	1781	1945	1669	2420	2143	1753	1556	2223	1536	2148	1907	5354	1791	1733	1433	2075	1537	1828	1679	1321	717	811	1170
YBR005W	2994	2072	2020	2429	2556	2021	2127	2396	1585	1204	1013	779	1120	898	1358	1421	1687	812	1553	1091	1250	1101	1422	1200	1294	781	886	628	717	590	655	1028	656	506	567	711
YBR006W	6727	4435	4596	3686	7620	4711	4485	11325	10548	4191	3698	2534	4366	2671	5512	6682	8161	4295	3609	4984	7101	4960	6505	5358	7000	3767	3444	2764	4204	2643	3142	4837	3221	2778	3484	4635
YBR007C	1755	870	804	840	1487	959	365	1191	1316	1889	1679	1412	1019	1386	2978	3059	3569	2028	763	2375	3714	2430	3372	3136	1065	2912	2674	1884	3304	2811	758	2870	2331	1480	2231	2880
YBR008C	2306	1073	908	1097	2419	1601	708	2006	1949	2322	2008	1546	1188	1213	2714	2930	3951	1588	930	2526	3307	2413	3197	2501	1193	1728	1736	1460	1995	1606	580	2254	1626	1198	1395	1840
YBR009C	236982	133876	137829	125726	169135	135014	96487	126605	68310	62321	40204	35398	67441	30957	40069	91023	80431	55524	131493	56848	86436	66743	79314	67912	137957	34165	31109	33828	37272	24936	75417	39654	29189	28236	32964	40594
YBR010W	193566	126521	138961	157914	119957	92261	154394	173696	74145	62651	44448	39227	99333	46871	39654	67134	73766	56920	132699	45646	46833	39979	47776	42959	125889	40898	32872	41341	43563	23882	69838	43925	31291	28106	26660	38868
YBR011C	62060	38116	29346	32478	55880	46087	11468	34327	51090	38403	35019	27634	14414	24234	62719	72459	74074	37532	12359	49519	79660	57312	77533	71027	12269	44407	48703	31086	45759	45942	6582	54608	43803	32221	49595	58184
YBR012C	913	540	429	303	499	330	415	1093	518	571	378	307	625	375	407	603	640	434	374	329	731	470	512	365	674	374	297	248	402	284	214	234	184	195	309	360
YBR012W-A	0	0	0	0	0	0	0	0	0	0	0	0	0	0	0	0	0	0	0	0	0	0	0	0	0	0	0	0	0	0	0	0	0	0	0	0
YBR012W-B	74	8	20	10	59	25	17	46	62	52	33	36	29	36	80	103	158	80	4	73	164	55	51	111	40	195	170	298	270	140	26	192	152	120	150	201
YBR013C	782	400	478	353	461	288	510	864	411	378	219	202	436	260	332	499	620	313	420	318	446	351	371	250	918	325	216	247	364	195	329	334	206	279	265	311
YBR014C	4136	2865	3079	3143	4675	2840	2511	4911	2500	2316	1945	1607	3177	1782	2384	3096	3459	2204	2516	1799	3071	2273	3091	2084	3926	1798	1636	1601	1795	1326	1714	2284	1788	1779	1782	2760
YBR015C	7064	1954	1892	2582	6673	4081	1269	4935	5862	4697	3949	3228	2330	2751	6075	7924	8365	4386	1369	5068	7691	5697	7377	6294	1559	4457	4784	3764	4932	4358	1165	6176	4707	3780	4704	5915
YBR016W	1962	1446	1130	1768	2568	1382	1261	2538	2945	1394	1300	824	698	973	1896	2734	2618	1286	674	1976	2421	2039	2678	2169	424	1164	1346	796	1162	1107	281	1617	1190	1078	1463	1768
YBR017C	8374	3468	3763	3114	6432	4748	1915	3801	4010	5569	4477	4326	2207	2709	6206	5926	7582	3742	1843	4629	6684	4709	6000	5636	4119	5132	4788	3867	6529	4538	1623	5682	4507	3184	4371	5937
YBR018C	210	189	121	205	285	130	219	477	247	132	140	55	112	88	113	167	252	56	96	160	160	152	200	139	81	50	35	27	46	45	23	51	38	44	47	41
YBR019C	537	304	269	355	422	418	290	475	438	343	290	194	290	207	397	515	564	337	203	319	506	256	419	385	167	253	257	203	331	217	129	425	280	216	241	309
YBR020W	534	179	203	252	545	215	185	524	664	493	451	340	243	349	706	687	898	378	163	474	723	534	743	559	259	523	532	319	369	340	137	398	237	230	378	464
YBR021W	5300	3235	3701	2379	3916	3219	1700	1684	1004	4844	3801	3606	2509	1872	4021	3398	3761	2152	2325	2437	3996	2410	3479	2978	11241	4306	4693	3973	6060	4835	1611	3587	2592	1143	1228	1701
YBR022W	3915	2446	2483	1909	2584	1800	1733	3014	1373	1828	1346	1286	2467	1435	1369	1600	2374	1847	2359	1358	1458	925	1279	1109	3524	1147	1046	1049	1270	692	1618	1267	854	672	830	1077
YBR023C	5364	2520	2851	2427	5842	3696	1159	2615	2624	4416	3479	3229	2068	2399	5600	5768	7261	3550	1388	4359	6396	4478	5815	5226	3165	5177	5115	5022	7472	5729	1919	7873	6378	3562	4802	6449
YBR024W	5779	2994	3806	3931	5747	4223	3146	6943	6322	2526	2025	1722	2811	1608	4272	4850	6014	1948	2667	3612	5314	3621	5168	4226	3097	2508	2274	2056	2576	1876	1365	3329	2408	1985	2599	3607
YBR025C	25227	15303	16660	12712	26048	17931	8296	15648	19767	23684	17738	13326	14235	9407	32078	30681	35788	13646	8806	21364	30598	22150	30487	26973	24595	21889	22881	15966	26541	20963	6048	28924	21351	16287	22559	27261
YBR026C	6304	3762	3876	4499	7685	4964	5215	11138	8623	3084	2784	1802	3328	1929	4291	5577	6919	2304	2851	4138	4693	4215	5283	4060	1843	1231	1386	954	1067	853	875	2001	1597	1570	2011	2399
YBR027C	73	56	62	70	65	49	38	32	72	61	41	47	36	39	55	46	67	51	47	60	82	69	87	73	63	38	35	25	54	34	15	26	40	17	27	26
YBR028C	4258	1940	2437	1428	2709	2204	966	1525	1794	2744	2107	1990	1044	1306	2703	3088	3299	1741	814	2299	3477	2385	3002	2927	1654	2010	2081	1600	2414	1952	330	1727	1340	1261	1582	1829
YBR029C	10288	6591	7918	5998	9216	5743	4113	5759	4046	6308	5345	4522	6442	3467	6651	7108	8003	4664	4676	5347	7781	6373	7835	7049	12230	4614	4591	3982	6120	4759	3474	6659	4765	3421	4198	6050
YBR030W	1440	817	785	687	1038	804	285	547	537	1535	1325	1221	578	635	1468	1346	1563	724	389	1045	1350	1146	1410	1235	395	1120	1224	1019	1586	1256	344	1293	936	414	616	749
YBR031W	102676	61726	59041	53537	89607	63099	22823	28664	39898	48867	41216	33649	23420	29327	69974	65209	72841	38310	23120	44564	63899	46931	61627	56725	41515	51008	53143	35641	54682	48889	11990	60821	48778	33826	52461	63598
YBR032W	79	43	70	44	53	40	63	50	32	33	39	35	32	37	40	53	38	39	54	33	36	40	27	34	34	49	12	23	15	9	30	33	15	10	28	29
YBR033W	4441	2032	2597	2834	5923	4399	1838	4536	6174	2490	1951	1523	1913	1938	5209	7380	7208	3512	1334	4093	7260	5430	6405	5620	1918	3041	3106	2193	3391	2542	784	4716	3938	3312	4612	5999
YBR034C	6244	3670	4249	2482	4536	3227	2212	3441	1580	5268	5057	4078	4418	2267	4024	3411	4260	1959	2569	2781	4077	3212	4321	3811	11772	4770	4587	4368	6872	5032	3225	5084	3426	1848	2260	3289
YBR035C	30641	22309	21910	23278	21604	19738	19195	25150	12990	9088	8099	6967	14887	7658	10223	12672	14319	8379	20167	8294	10176	7761	10780	9466	21550	8625	7659	8142	9510	6816	13581	11744	8313	6954	8557	10820
YBR036C	12606	7809	9311	9506	15346	10293	5936	11083	13860	6717	5894	4360	4813	4448	10357	11252	13517	6980	4709	8334	10647	8085	10790	9606	8987	7505	7134	5887	8454	5899	2876	10746	7394	6456	7679	10600
YBR037C	12917	5625	4727	7113	9718	7950	3084	6607	7635	3429	3331	2714	2062	2124	4653	6521	6622	3001	2462	4413	6792	4625	5664	5517	1474	2120	2223	1906	2416	1891	912	3618	2589	2106	2909	3594
YBR038W	1986	733	802	1030	1947	1340	949	3161	4079	2786	2334	2102	1171	1402	2912	3797	3875	2316	858	2352	3606	3181	3796	3544	1789	2594	2938	2288	3135	2535	1135	3545	2867	2426	3077	3857
YBR039W	36514	21822	24980	21313	31976	25803	17449	23543	27184	18677	14913	12210	13059	7812	21796	27221	28253	12378	15441	18043	27649	21516	24900	24158	17992	12118	12882	9102	13315	11468	4750	15745	12567	10044	12809	16830
YBR040W	808	425	569	527	574	461	395	759	335	541	336	375	645	332	422	559	634	477	518	294	493	300	391	326	636	314	258	266	322	195	296	270	239	220	262	359
YBR041W	6279	3645	3628	3084	5019	3541	3197	4966	5188	2488	2063	1608	2544	1766	4114	5151	5735	2667	2540	3435	4769	3325	4181	4140	4910	3274	3136	2687	3549	2725	1339	3590	2686	2456	3132	4056
YBR042C	5934	3929	4323	1937	2424	1870	2505	4450	1788	2963	2335	2061	4310	2391	2553	2731	3746	3220	3063	2246	2840	2023	2899	2319	8758	2787	2268	2413	3198	2023	3004	2003	1453	1655	1607	2393
YBR043C	7064	3460	3913	3073	6616	4451	1623	3804	4114	4506	3563	3060	2592	2318	4794	5765	6496	3179	2679	4343	5913	4249	5572	4959	2841	3109	3189	2642	3986	2875	1550	4060	3062	2506	3194	4262
YBR044C	4859	2746	3441	3028	4873	3677	2549	3818	3408	2017	1808	1419	2239	1284	3276	3764	3836	1488	2299	2632	3851	3015	3814	3260	2165	1582	1774	1346	2096	1490	875	2535	1805	1461	2153	2717
YBR045C	1274	670	815	668	1539	952	788	2000	2020	839	793	595	839	565	1345	1726	1980	818	505	1136	1710	1413	1670	1378	876	1123	1282	793	1128	857	290	1045	763	881	1079	1522
YBR046C	10307	4643	4545	5963	10352	7612	4062	8317	8188	3671	2908	2284	2549	2078	4706	5901	6371	3371	2409	3617	5397	4241	4779	4458	3122	3285	3210	2355	2897	2518	1421	4239	3267	3110	3707	4891
YBR047W	1450	985	1072	1225	1718	1007	1223	2536	1470	1412	1099	882	1189	931	1036	1543	1525	1115	992	962	1160	1085	1345	964	1541	721	581	575	680	511	592	946	645	695	768	1046
YBR048W	55607	38314	37206	29343	45436	29516	11706	19935	19003	28977	25104	18032	19858	20114	40080	38010	42751	24151	15486	25207	33082	25397	34386	30663	22205	27118	26752	18285	28098	24477	9174	28816	22184	17633	23850	30747
YBR049C	4939	1972	2476	2143	6348	4533	1510	4449	6569	5510	3993	3765	2232	2829	7304	8420	9071	4225	1296	5804	9303	7062	8020	7765	2046	4481	4719	4035	5827	4373	1458	6964	5460	3769	5295	6920
YBR050C	3692	2077	1983	4204	6773	5964	2072	3350	4783	770	817	398	863	783	2403	3732	3507	1450	1109	2320	3630	3107	3873	3194	1383	1929	2073	965	1406	1228	837	3678	2843	2896	3766	5205
YBR051W	59	46	37	39	98	43	15	33	59	17	9	9	12	13	31	65	65	23	18	24	58	41	64	44	32	23	45	23	32	36	10	43	23	26	58	61
YBR052C	22011	16219	15840	23055	24204	20472	18483	34978	16666	5767	5634	4067	12807	6641	7954	11745	10776	7382	16457	6569	10421	8628	9800	8943	10872	4287	4288	3163	4016	3326	8085	7077	5254	4832	5980	7675
YBR053C	9128	5800	6218	7124	11290	7550	6351	14031	10396	3004	2270	1634	4989	2399	4796	6397	7386	3943	4719	4500	5569	4063	5189	4643	7365	2870	2614	1848	2573	1679	3540	3842	2844	2513	3169	4068
YBR054W	25239	16666	12821	15269	24089	11285	30917	69922	33021	12897	12371	6120	19689	11125	11802	17040	25407	10015	13003	14030	11099	11783	15884	9287	5710	818	2279	2182	917	1721	2565	928	2375	2061	2021	869
YBR055C	3380	1929	2086	1614	3107	2048	1260	2261	2525	2498	1893	1680	1506	1281	3050	3427	3986	1782	1339	2378	3492	2705	3358	3011	1777	2320	2267	1865	2715	2012	918	2531	2059	1740	2142	2979
YBR056C-B	0	0	0	0	0	0	0	0	0	0	0	0	0	0	0	0	0	0	0	0	0	0	0	0	0	0	0	0	0	0	0	0	0	0	0	0
YBR056W	10721	7012	7872	7753	15161	10832	8588	26698	18573	5039	4591	2889	7484	4511	8316	10854	12747	5856	6428	7614	9872	8140	10234	8323	5491	3880	3830	2361	3277	2418	2900	5097	3706	3790	4868	6251
YBR056W-A	24	4	20	10	15	6	11	12	15	14	13	12	16	7	13	23	14	24	12	4	9	5	11	8	48	13	9	16	20	9	11	10	3	9	9	9
YBR057C	2547	1489	1740	1703	3409	2059	1209	2536	2750	1837	1612	1248	1232	1141	2625	2855	3529	1338	810	2240	3008	2397	3082	2394	1169	1588	1356	1109	1757	1369	472	2290	1782	1450	1691	2479
YBR058C	6388	3713	4314	3515	6944	5289	2702	4097	4903	3174	2569	2364	1547	1847	4469	5176	5943	2736	1767	3449	4964	3618	4570	4059	2627	3372	3643	2589	3964	3143	1044	4561	3525	2946	4047	5239
YBR058C-A	23793	14764	15818	15302	12582	10563	16536	14130	5613	8697	5260	6645	15075	6975	5210	5908	7604	6576	15413	3894	3519	2395	2944	3011	17735	4665	3233	5181	5010	2321	12333	4423	3028	2992	2529	3727
YBR059C	2298	1173	1083	1304	2818	1932	1351	9490	13561	5142	4267	3776	2148	3590	9030	10261	11945	5547	1061	7291	11582	8118	10261	9048	868	6473	6496	3454	5185	4688	810	5610	4634	5136	8181	10060
YBR060C	1789	756	548	645	1712	1185	298	1245	1330	2155	1908	1677	711	969	2449	2714	2604	1583	553	1844	2974	1998	2587	2246	515	1957	1962	1787	2509	2243	434	2208	1848	1073	1422	2016
YBR061C	3617	1840	2248	1763	2716	2049	1174	1476	865	2160	1748	1513	2184	972	2160	1972	2029	994	1466	1428	1942	1615	1992	1658	4389	1647	1650	1690	2240	1690	1457	2295	1604	968	1197	1563
YBR062C	11240	6493	5924	6709	7905	6907	6236	7932	2924	2822	2036	1895	4648	2359	2067	2810	3752	2517	5686	1836	2518	1843	2074	1871	5732	1499	1311	1482	1633	1059	3654	1900	1321	1256	1359	1822
YBR063C	1582	1031	864	640	1645	1060	772	1711	1682	1665	1614	1177	929	896	1843	1946	2168	1001	568	1510	2212	1847	2347	1955	859	1289	1298	971	1340	1239	284	1328	1038	864	1211	1356
YBR064W	9	5	3	3	2	1	1	0	5	7	5	7	2	1	4	6	13	6	3	5	9	2	8	4	4	6	2	8	6	0	0	6	1	3	0	5
YBR065C	1163	421	572	447	1039	681	392	847	1168	1115	843	691	447	448	1296	1210	1682	623	178	889	1231	755	1033	982	349	925	878	691	1356	784	238	1245	905	632	745	1132
YBR066C	43644	37081	43049	38666	39270	28481	30244	44661	16979	24451	25652	22294	39111	25885	20772	19278	26430	20635	33304	12834	20003	13429	18477	14092	22133	10081	8547	8651	12375	8334	21474	22818	15753	9221	10671	16397
YBR067C	27841	16326	10501	20368	28069	12132	8666	12155	10909	23267	19712	11497	8109	8850	14149	21703	18913	6610	6034	12674	14376	17597	20177	11508	5335	6300	5446	5928	6806	5537	2676	10333	6682	7273	6510	9787
YBR068C	16755	9147	8876	15569	32064	21141	5303	15479	15796	9371	8644	6862	4812	5688	10845	13971	17424	8557	3629	9994	12148	9884	13445	11165	4778	6912	6306	7053	9405	6453	4550	18700	14410	8317	10598	14955
YBR069C	761	373	349	286	631	381	158	327	268	505	407	393	336	257	552	610	895	254	155	486	666	496	744	485	354	540	386	426	650	499	191	598	443	255	366	625
YBR070C	2377	1653	1963	1582	2228	1721	592	932	602	482	425	310	1355	742	1263	1647	1658	1071	1817	1109	1546	1212	1498	1622	2557	962	1003	861	1099	1044	1435	1547	1064	818	976	1323
YBR071W	2811	1728	2282	1371	1933	1291	908	1054	928	756	652	531	1473	944	2033	2237	2736	1423	1038	1446	2266	1719	2275	1918	2682	1910	1728	1689	2706	2169	651	1588	1312	893	1182	1553
YBR072C-A	11	21	3	11	5	0	14	3	2	2	7	4	6	1	3	2	8	6	11	8	0	2	12	5	4	0	0	6	1	3	3	0	1	0	9	5
YBR072W	19947	21124	8383	14860	26160	6728	13541	26278	11253	11501	15192	5022	9953	7278	6398	13657	21588	3644	11277	13203	7060	10364	18573	6290	15602	3118	9088	8997	3165	8144	5027	4796	9589	10918	8821	5038
YBR073W	1023	555	573	431	920	759	166	299	338	633	493	453	481	328	978	1046	1514	660	364	795	1210	763	1051	945	459	746	645	770	1183	889	388	1276	902	500	593	879
YBR074W	5189	2476	3038	2137	4406	3375	1332	2264	2502	3783	3261	2596	1934	1484	3791	4175	4892	2039	1380	2882	4176	3386	3931	3648	2892	2843	2807	2751	3744	2724	1078	3829	2787	2159	2507	3557
YBR076C-A	1138	923	874	973	1227	1032	946	1143	766	517	571	370	739	451	711	861	749	454	974	495	801	663	915	806	1170	527	489	396	524	472	439	522	358	331	436	534
YBR076W	1390	909	850	1240	1576	1043	1295	2163	1244	566	496	251	754	387	535	792	877	509	874	644	759	521	683	631	1057	418	323	421	452	278	619	553	337	334	288	518
YBR077C	4593	3418	4033	3462	5122	2732	2992	4327	2270	2103	2165	1395	3329	1804	2528	2751	3208	2188	3500	2066	2787	2530	2900	2629	5560	2170	1902	1473	1962	1788	2318	2552	1928	1544	1877	2527
YBR078W	67296	42997	51285	40219	62154	46739	26007	29762	30545	25677	21240	17839	24637	18873	43407	47109	51865	29787	24588	34715	54394	37174	49647	46011	60644	32131	34597	25541	38989	33179	10642	41336	34160	23551	33726	41324
YBR079C	2729	1118	1180	1466	2965	1888	864	5103	6668	12636	11795	9948	3251	5707	15141	14248	16844	7489	1542	9988	15849	11111	15107	13029	1416	11643	11674	8984	14412	12490	1727	15443	12830	7773	10822	13839
YBR080C	8086	4089	4733	3015	7449	5315	1963	5020	7015	5781	4966	4120	2553	3682	9177	9792	11286	5858	1778	7062	10857	7566	10384	8711	3370	6895	7542	4960	7862	6173	1149	7742	6407	5259	7459	8864
YBR081C	1583	777	978	946	2200	1273	614	2043	3130	2824	2104	1790	1023	1347	4095	4628	5601	2062	520	3132	4914	3534	4645	3625	870	3251	3109	2564	4177	2730	684	4128	3347	2548	3410	4511
YBR082C	20028	16733	17876	14121	18865	10969	13285	15413	14536	12253	12848	8245	10549	8010	16497	17781	20250	11224	11797	13564	17608	14418	19073	17377	19124	15188	15302	9264	15613	12901	5175	17220	12416	10586	15012	17138
YBR083W	380	205	124	172	545	260	99	571	746	864	713	579	341	575	1334	1493	1427	743	214	859	1405	1106	1502	1327	185	945	838	726	948	986	115	1104	979	593	857	1209
YBR084C-A	68910	44942	50274	39349	59777	47174	23300	33257	23067	33511	29537	23127	39073	21754	41766	42667	49100	23304	34533	27752	44421	31826	43742	37988	61051	31513	30745	21701	32533	29215	23924	34927	27480	21834	30802	37985
YBR084W	5889	2886	3470	2507	4899	3917	1068	2700	3491	9732	6749	5903	3020	3347	10193	8355	10593	4390	1903	6130	8339	6407	8601	7658	2816	6837	6549	6050	9215	6606	2131	10030	7136	4201	6601	7823
YBR085C-A	45921	32897	34479	35929	58826	33080	52209	110544	62081	32492	26145	20022	34403	20780	22914	30227	41779	28408	28764	21508	27003	18570	25863	18696	44656	15875	12723	10334	13117	7859	23332	16855	12032	11226	12763	17364
YBR085W	7959	4824	4699	1409	3103	1838	1802	3195	2411	4416	4349	3821	2882	2533	4672	4260	5540	2836	2455	3654	5071	3694	5154	4499	8306	5146	4597	3401	5753	4000	1580	3167	2178	2342	2934	4152
YBR086C	8388	3818	3282	4418	10711	6695	4535	12766	15770	5996	4902	3819	3269	3523	7954	10386	11156	5948	2175	7124	10045	8056	9573	8571	2007	5395	5562	3852	5531	4717	1233	6209	5130	4640	6520	7977
YBR087W	7428	4887	5222	4389	5868	5087	2175	2629	1601	2138	1811	1476	3255	1657	2746	3078	3674	2450	4363	2085	2846	2061	2740	2630	6204	2211	2178	2181	3001	2055	4373	3522	2435	1432	2216	2712
YBR088C	920	943	878	695	777	593	152	321	158	293	264	138	701	481	861	1067	1050	663	765	673	981	845	1102	1010	553	458	489	334	640	591	369	795	685	447	578	741
YBR089C-A	6105	4882	4408	4820	5439	4282	4304	6172	2579	2170	1889	1419	3070	1801	1900	2839	2800	1937	3968	1759	2509	2018	2692	2102	3322	1664	1417	1432	1646	1284	2080	2283	1608	1473	1624	2306
YBR089W	3	6	4	0	4	5	1	2	2	4	0	1	2	0	1	2	9	1	2	3	2	4	8	6	14	0	1	1	3	2	6	5	3	2	1	3
YBR090C	190	151	169	236	154	92	156	195	57	52	47	43	111	82	55	80	45	49	183	56	61	34	44	45	75	39	27	18	30	24	94	60	39	37	29	53
YBR091C	2459	1548	1609	1473	1961	1406	1049	1767	876	1436	1025	818	1473	1070	1001	1116	1548	1045	1809	773	881	816	945	866	2660	1040	815	1150	1146	741	1602	1256	749	532	677	892
YBR092C	3757	1859	1998	1528	2910	1908	748	1113	1017	2494	2384	1745	1104	1137	2363	1940	2366	1139	830	1525	1953	1863	2545	2247	1319	1859	1807	1444	2187	1746	531	1820	1331	983	1238	1581
YBR093C	3215	2859	3216	2740	4069	2352	1880	3332	2064	1441	1738	1013	2240	1241	2493	2396	3269	1423	1904	1823	2858	1910	3223	2354	6682	3877	3830	2247	4164	3532	2589	5495	3815	2440	3917	5677
YBR094W	7264	3803	4568	4018	7938	5391	3124	5105	6800	4138	3252	3014	2333	2276	5232	5579	7205	3001	2082	4485	6388	4595	6121	5561	2866	3448	3212	2849	3926	3202	773	4623	3192	2477	3497	4520
YBR095C	2624	1057	1424	1405	2455	1809	985	1568	1641	1437	1259	1086	957	773	1852	2048	2400	1201	743	1530	2234	1854	2132	1853	1315	1593	1431	1364	1726	1421	554	2280	1629	1157	1514	2205
YBR096W	4620	3584	3580	2838	3813	2940	2864	4770	2665	2428	1873	1505	3780	2058	2805	3412	4072	2964	3192	2390	3034	2263	2940	2454	5711	2249	2020	1910	2213	1568	2932	2510	2018	1619	1905	2120
YBR097W	4300	2684	2649	2155	4036	2999	2011	3025	3069	2142	1573	1502	1973	1240	2592	2977	3892	2077	1550	2517	3222	2302	2705	2544	3455	2285	1919	1739	2553	1681	1292	2477	2049	1443	1879	2402
YBR098W	739	402	433	322	747	485	223	400	607	536	354	274	392	262	921	1032	1335	358	240	761	1023	705	984	755	344	714	632	577	969	669	162	978	615	497	653	868
YBR099C	0	0	0	0	0	0	0	0	0	0	0	0	0	0	0	0	0	0	0	0	0	0	0	0	0	0	0	0	0	0	0	0	0	0	0	0
YBR101C	7573	3951	4079	4347	6135	4219	2978	3950	2672	2993	2648	2182	3377	2068	3584	3806	4537	2434	2898	2704	3743	3043	3726	3212	5772	2863	2718	2986	3392	2642	4895	5407	3681	2398	2769	3852
YBR102C	1985	683	775	547	1572	995	567	2539	2768	2582	2279	1970	902	1339	3453	3666	4400	2025	841	2668	3940	2680	3539	3173	872	2563	2525	2045	3093	2308	776	2872	2366	1931	2639	3368
YBR103C-A	9	8	6	11	13	10	16	6	10	20	10	5	6	14	18	11	11	10	5	6	21	10	9	3	7	6	10	6	4	4	11	7	7	3	2	3
YBR103W	3036	1399	1737	1281	3102	2301	865	1736	2435	1734	1492	1297	1077	788	2606	3113	3387	1270	1330	2151	3481	2534	3122	2505	1376	1795	1835	1729	2521	1784	508	2844	2103	1729	2273	2996
YBR104W	3082	1804	2337	790	1281	921	613	1356	506	2881	1993	1940	2086	1211	1562	1553	2234	1555	1656	1189	1708	1229	1818	1147	7716	2413	1770	2263	3402	1720	2116	1656	1056	933	968	1316
YBR105C	5473	3006	2999	3351	7206	4768	1383	3250	4172	5241	5028	3968	1673	2444	5413	6730	6670	3440	1555	4919	7300	5224	6836	6081	2299	4883	4397	3232	4594	3724	858	4822	3341	2787	3566	4565
YBR106W	41988	35032	37120	25342	29525	19090	15050	22845	11929	22391	18309	13036	29391	18608	25597	28797	33017	19858	31726	19780	25568	20781	28184	23148	40320	22323	19656	16918	23213	17501	17630	23577	16640	14893	17563	24800
YBR107C	1906	1148	1063	874	1334	1024	373	474	642	724	444	325	412	405	1025	1251	1293	668	488	903	1271	876	1233	978	659	752	890	609	881	713	237	955	773	509	695	844
YBR108W	489	414	344	460	534	348	546	2867	3814	1346	1362	965	694	1010	2532	2982	3184	1835	422	2138	3132	1983	3161	2628	286	1653	1731	924	1586	1343	252	1701	1229	1131	1829	2343
YBR109C	14226	10522	11483	10215	16721	11412	8293	15321	8657	7249	7891	5798	8777	6383	8632	11379	11263	8520	8508	6718	11424	8567	11266	9702	15279	5859	6125	4267	6440	5440	6269	7666	6144	5148	6940	8585
YBR109W-A	44	18	46	16	24	12	20	21	11	26	22	12	29	2	20	23	41	11	8	34	43	23	33	25	74	19	10	16	33	7	5	20	20	26	8	24
YBR110W	6335	3309	3998	2939	4563	3683	2426	3048	2256	1917	1772	1335	2288	1304	2753	3110	3709	1980	2567	2196	3234	2211	2919	2676	5153	1817	1979	1693	2014	1519	1534	2297	1784	1753	2031	2770
YBR111C	20612	11264	11783	12468	17662	14535	10795	26096	14594	9800	9167	7839	10577	7248	10727	13632	15674	9571	10466	9205	13607	9532	12908	11476	10266	5833	5007	4834	5707	4963	5887	7703	5798	4363	6543	7247
YBR111W-A	6949	6422	5494	7306	5282	4335	9145	9402	3291	2454	2118	1893	5253	2858	1799	1964	2700	2423	5235	1259	1396	1091	1281	1038	4001	1100	959	1403	922	676	2352	1217	893	736	886	1226
YBR112C	1482	808	818	1344	1339	892	1273	5787	8886	6145	5429	4210	2362	3468	9199	11022	11317	6008	1255	8160	12312	9047	11543	10203	1271	8242	8533	5507	8710	8395	1590	10263	8785	5831	9077	11131
YBR113W	5	13	13	6	13	7	22	97	222	97	75	86	33	71	177	202	216	104	20	110	226	92	150	129	40	152	163	125	276	138	36	260	182	105	165	187
YBR114W	2455	1654	1259	1632	2573	1711	2315	5142	4657	2116	2217	1833	1205	1315	2544	3117	4079	1934	1209	2388	3096	2362	2948	2453	1290	1843	1771	1277	1870	1655	835	1641	1457	1227	1784	2095
YBR115C	18243	6084	6335	6299	17774	12872	2365	8814	11889	14976	12192	10326	7373	9307	22342	22923	26634	13203	4359	15554	22579	16471	22588	20675	8068	19355	18772	13916	21690	17225	5242	23490	18364	12126	18706	22299
YBR116C	111	84	40	110	208	30	209	581	686	157	192	82	49	72	154	211	219	49	73	179	99	182	272	81	17	8	25	15	6	22	9	13	26	34	16	7
YBR117C	19524	4194	2447	5607	25843	9831	9998	92188	91494	19468	22706	12975	6013	8587	10171	20921	34030	7610	4006	17994	12730	12453	19087	9608	747	907	2701	2468	936	1895	556	904	2776	2590	2368	1276
YBR118W	135226	63131	69002	67813	112694	78941	30467	69206	85276	96959	80516	61373	48232	58287	136861	140049	151358	73097	34533	94617	130607	105678	128199	118413	56982	97488	102465	69331	106691	95018	21267	121909	91895	71751	94922	124714
YBR119W	2085	1363	1422	1594	2831	1753	1337	2211	2386	1639	1519	980	1049	905	2350	2462	3132	1299	913	1733	2544	1983	2569	2338	1219	1678	1612	1208	1677	1390	570	2449	1867	1389	1702	2186
YBR120C	3979	2347	2835	3647	4386	2864	3839	6711	3296	2047	1724	1383	2298	1518	1793	2496	2534	2044	2404	1463	2415	1715	2159	1639	1689	737	769	822	840	680	1127	1437	948	853	1071	1319
YBR121C	48954	29399	33725	24093	46296	34476	13733	19240	19811	23318	18535	15046	19447	13101	32093	33313	35726	17796	17880	22025	33525	26256	32122	29608	37834	22317	23030	17352	26537	21384	10209	28738	21507	16493	22855	28437
YBR121C-A	0	0	0	0	0	0	0	0	0	0	0	0	0	0	0	0	0	0	0	0	0	0	0	0	0	0	0	0	0	0	0	0	0	0	0	0
YBR122C	25919	20260	17323	16703	17186	17630	12904	17938	8437	8104	7340	6573	9577	5876	7321	9320	10377	6291	17016	6258	9405	6398	8520	7425	10741	4863	4398	4902	5202	3575	7319	6313	4384	3642	4872	6063
YBR123C	2500	915	1099	892	2189	1699	572	2111	2298	1781	1492	1153	965	988	2423	2710	2972	1347	734	1877	3109	2210	2893	2598	855	1764	1793	1557	1946	1664	495	2562	1882	1570	2112	2619
YBR124W	16	7	6	28	9	9	11	31	9	16	13	7	8	18	20	8	16	14	2	12	8	0	13	5	4	8	11	4	3	4	0	5	2	2	2	3
YBR125C	6510	3841	4765	4183	6876	4980	2668	5273	5510	3957	3464	2542	2816	2271	5732	6133	7516	3455	2490	4271	5948	4431	5829	5302	5417	4831	4536	3602	5813	3762	1703	6270	4669	3487	4448	6111
YBR126C	39125	11738	10351	19786	52909	42203	16378	153045	225638	25826	28632	21608	12780	18930	47671	71192	74347	32512	7569	44060	70401	51516	63387	55145	3266	22089	24306	14902	19190	17011	5352	33008	27476	26825	36686	46614
YBR126W-A	816	994	870	840	712	610	1113	1174	532	292	349	353	600	354	289	269	358	346	738	163	243	139	143	160	543	180	114	122	130	69	387	203	133	77	116	184
YBR126W-B	530	915	802	604	481	424	741	873	364	234	391	435	395	355	188	207	192	250	719	104	167	144	170	172	274	84	69	96	60	48	180	88	61	60	66	77
YBR127C	35876	17230	17902	17263	29947	21015	9045	22414	30711	23581	21292	16774	9854	12528	33132	34579	38658	17682	7754	24134	36807	28589	35111	30460	10261	20112	21270	15189	21429	20606	4353	24813	20934	16315	22550	29084
YBR128C	2123	1303	1328	1625	2409	1736	1575	2529	1769	878	692	574	1070	688	1198	1448	1565	895	1344	985	1257	971	1123	1062	988	490	535	518	511	392	622	874	602	567	655	911
YBR129C	5126	2699	3182	3063	4524	3229	2559	4846	2784	3154	2331	2065	3804	2160	3468	3731	4864	2994	2168	2712	3674	2611	3523	3092	6115	2976	2622	2712	3552	2115	3019	4103	2702	1851	2349	3520
YBR130C	1818	904	1059	615	1558	900	568	1372	1923	1651	1418	1062	656	933	2246	2584	2904	1531	498	1731	2919	2036	2728	2500	740	1906	1866	1150	1980	1755	381	2291	1821	1516	1837	2367
YBR131C-A	0	0	0	0	0	0	0	0	0	0	0	0	0	0	0	0	0	0	0	0	0	0	0	0	0	0	0	0	0	0	0	0	0	0	0	0
YBR131W	1278	901	1000	791	1057	755	633	861	891	876	743	612	672	496	970	1012	1398	605	516	782	1207	785	1020	876	811	805	791	694	1066	634	407	805	605	523	605	855
YBR132C	4251	1978	1636	3350	7527	5223	2119	6513	7363	1405	1272	924	1006	1083	2429	3188	3772	2138	969	2342	3247	2311	2929	2553	923	1153	1100	469	632	560	428	1277	1245	1627	2171	2540
YBR133C	4731	2277	1925	1839	4267	2987	868	2350	2737	2855	2659	2039	1385	1422	3679	4238	4420	2278	1305	2982	4269	3524	4365	3825	1373	3134	2854	2490	3728	3022	684	3248	2512	2040	2799	3816
YBR134W	82	16	17	24	70	59	8	7	17	36	16	17	11	4	27	19	38	21	10	21	36	5	35	27	15	32	22	28	29	8	13	17	16	8	30	16
YBR135W	10210	8004	7864	6893	6920	5644	3419	2682	2235	2820	2361	2136	2553	1898	3422	3735	3946	2505	3216	2584	3780	2856	4065	3400	4860	3224	3130	2381	3610	3128	1541	4046	2923	2220	3209	4092
YBR136W	1094	715	768	845	1805	1137	540	1644	1912	1101	1108	879	603	680	1451	1521	2218	988	523	1370	1835	1243	1797	1542	731	1244	1238	1075	1689	1213	442	1800	1410	910	1287	1675
YBR137W	6232	4074	4432	4425	5750	4032	4483	7658	3751	2134	1752	1387	3497	1903	2204	3016	3517	2653	3995	1879	2900	1946	2708	2240	5811	1920	1765	1503	1844	1387	3365	2339	1777	1514	2077	2297
YBR138C	1616	1089	1346	945	1942	1402	1060	1503	1731	973	808	800	736	364	1206	1458	1743	663	606	982	1515	1300	1699	1678	1182	1199	1232	1054	1470	1154	507	1941	1566	1056	1469	1964
YBR139W	26254	16236	15463	19492	30362	28035	15240	21308	24115	5609	5155	4132	4861	4453	9317	13535	13147	7622	7030	7867	12431	9832	12062	12089	7730	5420	5673	3548	4204	3734	3210	6462	5844	5921	8391	9888
YBR140C	6471	3625	4575	3618	8756	5208	2945	10084	12136	8243	6820	5586	4030	4273	10416	11489	14230	7476	1869	8471	11904	8486	11966	10223	4610	7480	7754	5361	8526	6695	1991	9236	7593	5462	7875	9548
YBR141C	1669	1219	1157	944	1086	770	778	800	355	1122	821	883	650	580	901	773	866	507	1088	539	895	674	744	840	1104	637	574	644	708	599	586	831	519	255	395	523
YBR141W-A	0	0	0	0	0	0	0	0	0	0	0	0	0	0	0	0	0	0	0	0	0	0	0	0	0	0	0	0	0	0	0	0	0	0	0	0
YBR142W	2315	1647	1811	1220	2404	1671	813	965	841	3396	2125	1853	1311	893	2926	2360	2966	1032	793	1811	3004	2360	3094	2532	1322	2568	2282	2312	3794	2674	554	3848	2793	1684	2253	3254
YBR143C	19084	11321	13857	10015	17323	12003	6801	15117	7601	13870	12135	9416	15438	8561	14460	14674	17697	10256	9006	9794	15720	11810	14619	12031	25994	11754	11073	9389	15491	10038	9937	15562	11300	9361	11090	15678
YBR144C	20	10	12	2	9	6	9	11	5	11	3	4	16	4	22	16	4	2	2	6	13	2	10	4	22	11	8	5	3	8	11	11	1	2	10	12
YBR145W	32005	23068	24845	25529	41776	29944	14265	34377	22816	11338	9892	7053	18248	8878	16335	23949	25769	15595	20443	15148	19650	14668	20106	18812	82660	24482	21494	20522	25909	17352	46549	40351	26653	23097	27998	35443
YBR146W	14396	9027	10356	9732	16172	11667	8335	13279	9996	6434	5852	4586	7435	3787	8265	9147	10407	5174	6705	7042	9837	7589	9435	8450	8644	4916	4462	3446	5209	4073	3102	6422	4864	3695	4905	6906
YBR147W	6807	3969	4337	5975	7757	5528	4986	8658	4509	2992	1850	1533	4858	2113	3065	4427	4488	3364	4161	2445	3328	2724	2891	2493	3532	1085	958	904	1139	622	3418	2319	1724	2009	2077	2812
YBR148W	808	675	566	348	763	609	738	972	1080	591	538	350	389	356	1048	1211	1204	544	410	783	1124	926	1158	961	356	595	568	310	484	362	166	396	308	423	524	697
YBR149W	22060	12352	13870	15181	23334	18978	12240	14510	21650	7538	6693	5028	5554	4310	13729	16625	17290	8110	7646	11022	16242	11990	15239	14599	9734	9063	8914	5800	9019	7358	2425	11785	9231	7612	10981	13163
YBR150C	1586	481	742	535	1587	1011	517	1567	1689	1503	1244	1037	814	781	1678	2068	2951	1304	515	1805	2219	1481	2159	1684	883	1495	1299	1329	1914	1297	535	1796	1407	921	1346	1675
YBR151W	18866	9718	9963	12208	16564	13837	14189	21327	14342	5070	3923	3301	7607	3119	6124	8242	9177	4357	8297	5612	7473	5470	6800	6244	9110	3205	2993	2835	3203	2038	4218	4420	3274	3207	3448	4407
YBR152W	203	29	55	34	196	93	72	361	527	516	393	390	159	203	795	766	1073	325	80	579	752	550	696	535	75	639	487	479	628	539	88	671	501	423	542	677
YBR153W	2624	1371	1717	1460	2351	1508	1237	1844	1666	1937	1478	1354	1174	988	2129	2164	2597	1401	1253	1675	2262	1779	2243	2200	2099	1555	1388	1341	1658	1204	884	1601	1189	986	1137	1477
YBR154C	16922	9639	12133	8881	11045	8025	6496	6877	3054	9968	8398	7560	10297	5083	8276	7168	8120	4960	9218	5029	7201	6095	7511	6383	20344	6877	6205	6819	9041	6194	9946	8330	6209	4452	5251	6981
YBR155W	993	433	504	332	720	494	132	514	493	2402	1952	1522	461	720	2144	1792	2445	869	215	1493	2304	1775	2255	1921	399	1683	1671	1474	2196	1789	273	2013	1359	731	1040	1501
YBR156C	528	218	210	246	580	337	110	517	751	668	508	462	253	310	968	1187	1165	645	146	835	1339	959	1287	1197	159	819	838	690	1038	861	103	1094	840	533	700	956
YBR157C	593	352	523	313	390	257	363	495	294	235	225	194	345	255	353	389	421	287	396	310	399	337	350	352	554	212	214	200	210	180	226	200	121	148	215	238
YBR158W	2618	1625	1855	1465	2243	1509	1464	1928	2119	1297	1175	981	862	812	1966	2199	2342	1177	862	1384	2141	1855	2184	2217	1691	1752	1827	1155	1886	1591	386	1656	1237	922	1516	2007
YBR159W	17102	11500	12761	10429	15588	11281	7423	12741	5247	5105	4081	3656	9775	4737	5528	6918	7936	7364	10762	4717	6052	4707	5424	5650	25729	5312	4557	4751	6355	3832	13862	6368	5010	4220	4472	6190
YBR160W	5893	3756	4515	3986	6235	4650	1894	2196	1635	2328	1794	1258	2649	1146	3264	3551	4145	1934	3023	2464	3909	2570	3326	3346	6138	2500	2455	2304	3236	2532	2183	3914	2929	1895	2591	3232
YBR161W	6826	4131	4805	3756	5440	4376	4517	6403	4295	2610	2020	1659	2840	1787	3447	3734	4405	2427	3520	3015	3764	2908	3831	3576	4239	1915	1837	1602	2021	1598	1428	2009	1664	1809	2166	2550
YBR162C	50525	31803	37809	28175	42331	37251	17449	16852	17624	15713	13860	12526	14679	10872	22962	25802	28880	18363	16555	20376	30700	20966	27542	28182	55131	26010	25574	20845	28653	25453	10601	31047	25504	17715	25499	30730
YBR162W-A	14047	11807	12895	10400	9216	6533	8147	8348	3037	6215	4807	4646	9775	6177	5205	5151	5705	4925	12957	2917	3675	2748	3781	3380	13840	4413	3421	5183	4551	2922	8958	4469	3084	2829	2577	3890
YBR163W	4186	2349	2648	1526	3328	2194	1657	1788	1882	2024	1609	1302	1539	886	2369	2800	3186	1517	1471	1894	2722	2253	2562	2581	3040	1961	1970	1584	2206	1651	675	1862	1434	1347	1527	2069
YBR164C	7612	4405	5182	3627	6300	4119	2427	4810	2642	3826	2702	1985	4741	2336	3328	3546	4491	2949	3388	2461	3928	2356	3229	2745	11330	3300	2382	2099	3841	1876	4060	3568	2387	2310	2317	3652
YBR165W	4909	2784	3467	3146	3656	3056	2704	3681	1569	1574	1272	1238	2325	1239	1719	1857	2475	1473	2677	1344	1585	1335	1725	1634	4966	1763	1289	1753	1907	1298	3229	2156	1396	1186	1418	1904
YBR166C	4155	2384	2995	1884	2985	2103	1553	3177	1605	2490	2061	1676	2724	1590	3017	3088	4050	2070	2119	2397	2994	2469	3040	2455	5539	2944	2280	2248	3628	2276	2441	3449	2282	2042	2066	2857
YBR167C	1287	802	856	783	1335	954	523	1489	659	999	807	780	1044	735	747	909	1087	809	573	596	922	652	879	565	1247	568	547	530	622	423	496	691	456	453	427	797
YBR168W	3561	1798	2207	2269	3317	2681	1930	3182	1827	1458	1185	824	1997	1007	1677	2034	2681	1331	1545	1443	1961	1389	1857	1475	3107	1419	1049	1159	1417	892	1302	1561	1170	1123	1361	1845
YBR169C	15223	6204	5465	6959	18648	10588	9522	31908	38034	8991	8732	6237	5366	6517	14126	17769	21495	8514	4092	12946	17185	13888	18428	13411	2874	5079	5789	3604	4336	4263	1441	5294	4678	5789	7199	8774
YBR170C	5347	2878	3132	2550	5596	3872	1778	3930	4724	2856	2771	2234	1877	1933	4491	5222	5998	2841	1628	3705	5070	3749	5214	4470	2150	2899	2941	2127	3169	2569	722	3339	2741	2602	3278	4293
YBR171W	7057	4395	4909	2791	4269	3166	2178	3457	2421	3696	3071	2607	4242	2536	4403	4841	5517	3393	3427	3550	4785	3767	4652	4257	8875	4084	3709	3487	4225	3685	2773	4186	2976	2616	3260	4345
YBR172C	3438	1871	1761	1793	3841	2554	1107	2811	3616	6956	6689	5532	2189	2955	6787	6485	7658	3593	1349	4915	7895	6377	7459	6770	1574	6732	6219	4822	8137	7363	1390	6886	5244	3193	4191	5238
YBR173C	10605	8785	10230	9042	12082	6902	7673	12408	6862	6841	7458	5437	8081	5876	7218	8108	10008	7453	8208	5759	8281	5912	8451	6571	9674	5428	4855	4234	5569	4172	4381	6597	4982	4064	5112	6517
YBR174C	1	0	3	1	1	0	3	0	1	2	0	2	3	3	1	7	0	0	2	0	0	4	1	0	4	0	5	3	1	1	1	2	0	1	5	0
YBR175W	2944	2097	2153	792	1032	666	1228	2200	942	1841	1468	1117	2046	1292	1204	1272	1584	1208	1947	944	1073	913	1064	978	3035	1173	1083	1051	1153	710	981	538	471	723	667	877
YBR176W	4180	2462	2624	2039	3057	2624	1569	3117	1819	1591	1319	1218	1960	1140	2049	2131	2630	1443	2374	1632	2166	1723	2213	1875	3476	1587	1560	1393	1917	1434	1335	1986	1379	1048	1374	1848
YBR177C	6524	2410	2178	3220	6516	5537	1711	4599	6638	2718	2516	2229	1397	1666	4621	5516	4821	3119	1264	3139	5432	4025	4654	5241	1081	2349	2850	1809	2452	2625	781	3940	3442	2486	3658	4249
YBR178W	40	9	10	5	23	7	10	19	27	20	4	13	13	18	3	7	13	9	12	10	4	7	10	12	21	7	5	6	5	5	7	18	9	2	8	13
YBR179C	4362	2267	2775	2615	5249	3059	2073	4416	5386	3504	2833	2275	1926	1788	4580	4986	5687	2624	1527	3598	5126	4026	5270	4523	2166	3080	2895	2050	2988	2454	764	3539	2794	2372	2954	4206
YBR180W	624	268	279	383	454	299	166	248	264	301	243	277	222	145	380	421	385	248	181	309	343	381	395	339	326	296	333	238	272	328	96	364	301	218	258	295
YBR181C	71819	48343	54851	37649	51435	35810	21811	51210	23826	60884	43066	34815	65879	37597	46237	51237	66370	42277	45124	31825	46105	34313	43999	33227	93935	45606	36276	37398	50476	31646	43565	51582	36028	31489	36978	50234
YBR182C	817	345	414	371	556	335	172	288	291	416	313	248	167	206	467	437	512	229	182	337	467	346	454	399	232	333	417	311	426	382	119	462	338	195	303	344
YBR182C-A	73	53	36	22	26	27	31	27	17	28	22	23	18	2	18	17	30	11	23	10	22	22	17	12	80	16	16	18	17	7	25	21	6	4	11	12
YBR183W	1593	848	994	1581	1398	1195	1711	2473	1395	563	325	221	999	505	476	927	937	641	1002	507	536	449	434	450	679	185	166	193	121	116	788	320	284	349	340	301
YBR184W	584	455	469	363	570	345	377	598	305	343	232	188	455	245	306	465	453	457	438	342	474	376	426	360	685	287	219	176	250	159	381	312	217	198	186	268
YBR185C	3877	2425	3011	2364	4529	2816	2652	5641	3924	2637	2277	1957	2487	1805	2961	3455	4474	2586	2179	2845	3450	2407	3315	2943	3405	2225	1899	1805	2201	1673	1479	2654	1887	1256	1822	2386
YBR186W	1046	731	838	449	593	372	750	600	362	433	492	390	530	360	424	494	611	371	615	368	484	406	435	445	942	350	391	271	321	324	263	271	179	242	267	355
YBR187W	12469	7929	9026	4521	8139	5609	2325	3889	3162	7145	5826	5288	5001	3983	7502	8528	9645	5544	5351	5986	8305	6078	7603	7428	10226	5982	5353	5126	6248	4540	3301	5907	4189	3623	4430	5555
YBR188C	1698	1225	1403	1263	1568	1043	929	1375	819	755	787	660	1233	636	1103	1067	1458	642	1059	742	1065	865	1117	910	1148	696	672	566	789	570	461	863	570	508	664	854
YBR189W	80943	69276	68830	43620	58478	41898	24415	35702	22023	43440	39651	27004	52936	29260	60457	56200	62290	30375	52837	33757	51440	40374	53826	45133	78555	39221	38958	26117	42448	36096	28978	44585	32647	28675	38172	49737
YBR190W	95	18	46	37	33	39	30	16	10	17	14	11	11	7	12	15	17	8	35	8	16	8	16	14	66	13	5	13	13	12	17	16	17	9	15	16
YBR191W	45082	40472	40621	30734	39109	25388	16672	28861	16063	37819	35214	24329	34473	25162	33760	32544	38627	26025	32662	21783	26605	22104	31482	26495	58587	29093	25530	22479	28721	23060	26915	32180	21240	18682	23375	28863
YBR191W-A	328	355	301	260	393	176	127	250	110	361	313	225	281	212	309	278	238	242	206	162	257	200	288	244	418	226	233	179	217	220	169	263	148	142	176	227
YBR192W	5188	2857	3810	2436	4225	2677	2015	3099	1806	3075	2345	2300	3492	1825	3448	3796	4758	2308	2523	2583	3844	2728	3840	2788	5472	2513	2368	2289	3344	1990	2112	2904	2213	1673	1978	2803
YBR193C	2574	1772	1853	1934	2885	1956	1501	1769	1659	1179	1041	843	1127	757	1606	2104	2422	989	1313	1419	1980	1449	1820	1586	1732	1047	1123	805	1109	986	582	1481	1170	954	1205	1554
YBR194W	742	445	493	512	766	449	663	1039	549	480	409	277	766	428	557	528	740	491	436	443	579	405	447	390	823	367	392	260	402	306	396	439	309	263	465	569
YBR195C	2770	1943	2166	816	1081	820	1132	1726	1170	1453	1347	1098	1669	945	1780	1798	2281	1009	1626	1336	1932	1651	2076	1816	2273	1287	1233	802	1248	1103	393	783	635	790	1083	1379
YBR196C	132105	87016	108544	79028	122332	82926	69001	144590	68680	59743	58849	39391	106750	53778	87902	99907	125322	69014	80593	69544	96500	70095	95542	79598	153775	72014	71896	48858	83608	62144	62944	96310	73441	52431	72252	93817
YBR196C-A	152	32	101	95	75	80	40	121	84	135	49	67	80	44	136	121	119	85	57	80	92	81	107	121	144	78	87	80	71	70	74	86	72	58	64	58
YBR196C-B	279	195	214	131	182	110	157	148	98	111	105	98	156	86	93	129	171	123	216	126	178	106	142	115	291	124	89	98	158	102	189	114	84	89	86	132
YBR197C	2180	921	923	875	1600	1267	655	1642	1484	1528	1524	1303	948	787	1971	2141	2417	1191	873	1603	2397	1688	2169	1896	1023	1110	1236	825	1294	919	577	1318	1048	737	1142	1413
YBR198C	3591	2010	2045	1916	3392	2539	1445	4983	5777	5704	5219	4223	2393	3093	7541	7760	8091	4412	2061	5360	9053	6572	8231	7314	2100	5274	5293	3963	5905	5732	1456	6217	5008	4192	5451	7115
YBR199W	25777	14100	14433	12005	18537	16028	11347	17583	15051	8760	7060	5712	11551	5599	13329	14580	16292	8458	10527	10327	14770	11202	13719	13901	15319	7556	8026	6369	7642	6145	5194	8945	6808	6668	8782	11035
YBR200W	3218	1674	1555	1148	2735	1886	838	2008	2281	2156	1649	1553	986	1073	2896	2924	3512	1754	647	2068	3295	2368	3024	2635	1206	2349	2381	1892	2700	1973	524	2963	2186	1806	2311	2910
YBR200W-A	1203	850	1081	1104	1041	514	1285	1137	523	591	335	344	1014	376	431	581	641	581	876	384	376	211	245	322	1832	513	406	578	536	240	929	606	335	279	321	310
YBR201C-A	7469	5602	6539	5608	8671	4352	5286	9426	6206	7270	6011	4363	6711	5397	6351	6695	8543	6379	4650	5116	6347	4850	6398	5332	9308	3970	3695	3864	3887	2974	3977	4200	3240	2768	3059	3721
YBR201W	5484	3252	3805	3070	3967	2929	3146	5504	2177	2197	1550	1047	3599	1764	2003	2350	2968	2407	3011	1437	2009	1569	1850	1595	5158	1804	1676	1604	2024	1258	2387	1996	1537	1399	1363	2160
YBR202W	5078	1908	1719	1716	5345	3646	581	2232	2828	6273	5199	4523	2030	3018	7283	7754	8569	4262	1189	5068	7261	6243	7419	6879	947	4607	4404	4878	6792	5877	1086	8214	6273	3337	4626	5931
YBR203W	4659	1891	2753	2904	5509	3719	919	1601	1703	3870	2415	2053	1942	1288	3221	3542	4423	1898	1257	2716	3458	2586	3258	2965	3282	2662	2695	2421	3861	2579	1011	3213	2610	1430	1893	2411
YBR204C	3992	1785	2107	2132	3715	2685	2019	3273	3852	1482	1413	1079	1260	1085	2712	3106	4031	1765	984	2338	3335	2532	2954	2750	1738	1550	1625	1207	1513	1251	504	2013	1554	1442	1990	2545
YBR205W	9167	3666	3843	3744	4715	5764	1516	2363	2570	2024	1657	1403	1148	1194	2961	3216	3593	1846	1428	2144	3827	2471	3041	2975	2014	2155	2055	1876	2419	1788	693	2389	2073	1666	2177	2542
YBR206W	71	70	72	103	76	65	48	65	111	53	80	39	32	70	72	91	84	51	54	55	95	87	108	91	38	42	46	19	49	46	18	59	30	47	42	91
YBR207W	8226	5104	5160	5579	7692	5998	3182	5348	4331	2801	2509	1867	2599	1828	3520	4259	4971	2739	2751	3059	4206	3210	4053	3595	3789	2307	2047	1998	2608	1873	1405	3292	2512	1965	2540	3199
YBR208C	2260	827	1109	989	2285	1819	480	1601	2088	1597	1366	1056	1292	1167	3394	3471	4059	2009	766	2336	3288	2126	2684	2718	1139	1764	2076	1495	2342	1709	721	2500	2215	1167	1687	2040
YBR209W	1315	965	1179	1099	1663	925	1279	1773	1085	750	615	517	1047	618	581	824	1082	829	1009	628	647	425	646	470	1853	736	536	587	730	313	1390	1074	567	497	523	781
YBR210W	3286	2264	2477	1956	2757	2286	1720	2385	1143	1534	1129	1034	1985	1138	1289	1487	1986	1742	2075	1065	1415	1034	1170	1066	4600	1472	1152	1337	1532	893	2252	1453	1017	913	1036	1558
YBR211C	2459	1595	1690	1770	2220	1682	1534	2430	1008	1094	738	641	1510	802	919	1111	1438	1052	1425	766	1005	761	964	605	1948	747	578	852	961	495	1499	1266	958	609	622	988
YBR212W	2108	861	822	971	3718	2030	1005	5085	6435	1806	1930	1193	916	1410	3083	4241	4561	2302	466	2964	4166	3098	4056	3261	461	1978	2306	1272	1676	1657	318	2390	1991	2047	2781	3752
YBR213W	560	273	290	238	402	266	219	447	419	959	822	817	381	514	951	967	1249	610	395	827	1018	908	1236	1052	363	864	703	915	1259	1153	269	1087	790	550	581	693
YBR214W	3948	1919	1827	2380	4452	2915	6836	44046	61750	8225	8204	6003	5706	9146	21451	30581	30599	16038	3462	19743	29489	20760	28131	24196	1341	9121	10294	4441	5802	6015	1529	11791	10460	10380	16421	19193
YBR215W	1187	647	674	466	1310	841	484	1432	1622	1665	1646	1230	736	993	2367	3003	3135	1314	586	2078	2984	2137	2710	2396	647	1704	1813	1260	1993	1823	406	2226	1860	1300	1876	2271
YBR216C	4687	2118	2736	1918	3859	2575	2006	3008	2909	1899	1401	1328	1760	1016	2424	2813	3615	1747	1517	2126	3244	2242	2719	2440	3626	1630	1776	1522	2265	1645	739	2179	1672	1792	2025	2900
YBR217W	1521	786	1011	912	1260	724	836	1453	782	803	669	508	1062	587	812	866	1107	531	716	655	850	591	764	591	1816	713	522	509	752	501	587	738	638	516	488	826
YBR218C	10419	4001	3784	4908	8966	6253	5020	28391	37708	26131	22729	20060	8893	12459	28776	32112	36195	18997	4460	21919	30714	23097	28860	27642	4446	15680	15695	12084	17390	13690	3838	18712	14988	11963	16438	19235
YBR219C	46	51	59	23	37	16	63	30	16	31	26	21	3	7	16	24	19	12	53	10	9	10	17	20	15	15	6	33	6	10	11	15	2	6	3	8
YBR220C	5733	2114	2497	2564	3768	3002	1084	1392	1488	2123	1676	1415	1108	1102	2402	2584	3063	1673	1114	1915	2637	1784	2211	2166	2068	1530	1689	1660	2278	1616	538	2529	1879	1419	1703	2383
YBR221C	37826	23822	28518	24297	39237	26151	19125	25046	25708	16277	15306	10732	13368	9047	21557	27996	29784	14260	15790	18392	26319	19767	25733	22256	29391	16169	16753	10814	17137	14116	4857	20141	15363	12425	16833	21413
YBR221W-A	31	34	18	16	40	26	10	14	9	16	21	12	17	6	15	36	25	10	28	18	26	18	44	26	15	21	10	14	10	8	6	7	22	7	16	10
YBR222C	12129	6124	5985	7159	12110	8216	2856	7913	9964	6583	6519	4669	3362	4245	10267	12258	13080	6664	2634	8362	11948	9236	11636	10219	2675	7120	7769	4667	7366	6975	1303	8768	7052	5301	7484	9125
YBR223C	928	344	264	308	809	496	241	1038	1163	758	613	533	368	503	1225	1174	1434	637	395	940	1208	908	1084	1009	236	779	633	563	810	624	163	776	596	655	815	1123
YBR223W-A	0	0	0	0	0	0	0	0	0	0	0	0	0	0	0	0	0	0	0	0	0	0	0	0	0	0	0	0	0	0	0	0	0	0	0	0
YBR224W	2	0	3	0	5	6	2	2	10	7	2	5	6	13	9	4	6	4	2	9	2	7	12	10	2	0	4	6	17	7	0	7	4	3	6	7
YBR225W	1187	338	283	401	2012	961	481	2145	2857	1218	1052	835	526	759	1660	2190	2500	1234	272	1470	2215	1478	1804	1532	328	1111	1174	832	1312	960	255	1453	1435	1289	1605	2004
YBR226C	89	94	35	150	113	51	200	161	142	75	79	53	48	53	88	127	94	69	83	87	122	97	132	78	58	63	55	58	66	63	42	48	42	44	65	90
YBR227C	3043	1667	1605	1071	2724	1778	902	1836	2882	2652	1850	1807	1225	873	3383	3693	4044	1606	1207	2628	4058	2865	3715	3569	1654	2504	2446	2049	2936	2193	518	2829	1879	1617	2386	3333
YBR228W	2036	1142	1164	1029	2010	1456	702	1675	1474	1173	1044	820	859	690	1364	1596	1833	1017	745	1065	1604	1267	1541	1456	1156	906	853	702	969	741	463	1092	939	764	1007	1325
YBR229C	7213	3840	4904	3862	6746	4457	2972	4153	4573	2972	2598	2009	1874	1751	4297	4997	5790	2885	1726	3377	4943	3901	4942	4368	1966	2440	2585	1729	2761	2061	716	2286	2039	1959	2273	3330
YBR230C	11784	10678	8671	18178	15704	10080	25605	23668	11329	3236	3460	2456	6920	3819	3658	6479	5846	3360	9857	3523	4663	4518	5564	3900	3824	855	1075	753	684	732	1995	1269	1107	1214	1290	1379
YBR230W-A	28156	29434	25463	28119	19795	22196	23231	32173	11617	11060	10134	12284	15997	10711	7487	8854	8873	8686	34056	5012	5992	4520	5582	6029	8182	2900	2312	3986	2686	1775	8682	2817	2015	2116	2102	2810
YBR231C	2380	1315	1362	1240	1581	1244	513	1286	1512	2130	1723	1622	1126	1233	2597	2681	3111	1599	1092	1873	2877	1932	2761	2473	707	1313	1227	1145	1505	1366	436	1407	1065	875	1129	1482
YBR232C	4	1	2	0	3	2	1	3	5	0	0	2	2	0	3	3	10	4	0	2	3	1	1	4	0	1	4	3	4	1	0	0	7	3	3	1
YBR233W	913	454	379	517	744	649	311	563	658	612	519	416	334	490	1150	1215	1530	820	371	960	1523	1003	1500	1236	283	898	875	705	985	814	166	1031	832	578	810	1010
YBR233W-A	1111	750	887	811	984	666	625	941	462	826	467	484	999	520	603	623	947	660	851	427	490	467	506	460	1450	630	523	534	764	405	619	626	438	358	374	603
YBR234C	18300	11952	11684	11180	18523	15506	7422	11711	11616	7094	6134	5014	6336	4216	10214	12426	13291	6295	7636	8305	12823	8778	11595	10666	11287	6346	6979	4676	6065	5487	3464	8224	6581	4949	7128	8946
YBR235W	5136	2473	2655	2289	4819	3255	1673	4030	4532	3131	2936	2273	1967	1839	4325	4665	5880	2781	1544	3804	5107	3258	4669	4317	2169	3684	3580	2755	4089	3120	1169	3923	2911	2746	3441	4454
YBR236C	6397	3843	3992	3105	5641	4664	2194	4317	2854	2866	1944	1719	3092	1457	3894	4229	5507	2046	2628	2877	4877	3319	4203	4051	4420	3047	2776	2648	3813	2424	2098	4572	3213	2916	3441	4665
YBR237W	1683	575	837	735	1860	1176	477	1572	2121	1762	1739	1216	866	925	2502	2682	3081	1474	501	2015	3050	2026	2719	2471	718	2057	1963	1154	1984	1856	470	2319	1733	1575	2111	2730
YBR238C	1744	698	1028	284	905	516	506	1086	883	2417	1926	1921	959	915	2066	1610	2588	1269	381	1462	2095	1356	2003	1731	2476	4289	4114	2779	5017	3607	410	2002	1714	1192	1469	2168
YBR239C	3171	2364	2059	1713	3020	2284	2144	3350	2664	1968	1781	1604	1303	1366	2235	2461	2854	1577	1682	1752	2675	1803	2414	2334	2100	1958	2032	1389	2203	2048	835	1727	1349	1118	1495	1891
YBR240C	1302	697	813	544	858	538	657	978	931	775	596	348	454	606	1045	1258	1429	584	532	887	1000	837	1165	884	544	490	581	393	611	440	153	512	445	414	538	739
YBR241C	7834	3384	2957	4385	7602	4803	4303	12895	13876	3639	4270	2245	2353	2787	5377	7455	8875	3788	2185	5168	6382	5040	6521	5266	980	1957	2417	1560	1908	1824	604	2699	2392	2365	2856	3568
YBR242W	3120	2040	1969	1885	2279	2109	1425	2247	947	1763	1176	1222	2003	1122	1153	1355	1531	1191	2033	849	1363	986	1255	1010	2410	855	813	1129	1067	769	1452	997	854	683	667	881
YBR243C	4021	2212	2508	2355	3680	2923	877	1292	1482	1091	754	698	787	834	1763	2374	2367	1420	864	1700	2509	1850	2249	1964	2133	1447	1550	1314	1588	1468	591	1917	1656	1159	1525	1969
YBR244W	651	451	422	406	379	260	417	699	308	498	305	238	561	369	313	427	425	352	455	281	325	228	330	302	599	333	193	218	234	205	345	334	162	191	215	197
YBR245C	2190	925	823	1038	2404	1380	653	2616	3342	3590	3066	2514	1627	2115	4980	5539	6761	3519	934	4131	5805	4451	5805	5451	1162	3800	3705	2977	3957	3720	1018	4531	3528	2634	3974	4591
YBR246W	2369	1236	996	728	1192	834	368	838	966	1349	1024	877	590	741	1567	1632	1703	956	593	1125	1590	1354	1593	1514	746	1300	1505	1077	1450	1216	286	1108	770	940	1180	1448
YBR247C	2983	1149	1347	903	1682	1244	288	709	887	3771	3021	2554	852	1138	3433	2753	3352	1147	525	2023	3341	2450	3299	2943	1087	2747	2530	2350	3856	3061	356	3281	2304	1278	1611	2183
YBR248C	11331	3844	4178	2477	5231	3851	905	3216	3451	10548	8745	8684	2663	3947	9682	10367	11153	4818	2014	6428	10836	8281	11069	9845	3380	8761	8566	7168	9704	8453	1451	8077	6201	5840	7155	9466
YBR249C	45251	30080	35200	29121	39541	26398	18714	30683	15206	24805	23654	17534	35882	18317	30194	31571	32146	18939	25228	19745	29292	23941	32097	27045	66408	25238	26334	19243	29798	25695	22843	33009	24022	18574	25042	33190
YBR250W	801	511	582	559	676	452	472	629	411	467	451	315	573	243	608	658	799	342	470	430	548	467	632	583	920	526	548	331	471	316	264	528	369	304	476	488
YBR251W	7259	3714	4060	3647	6375	5788	2658	4810	4536	2839	2410	2202	2670	1535	3792	4736	5265	2021	2836	3039	5440	3778	5075	4242	2698	2001	1951	1694	2444	1868	1148	3218	2104	1844	2343	3284
YBR252W	8974	9182	10081	7770	5238	4656	3210	3981	1253	2918	2523	2453	8137	4848	2837	2979	3804	4317	10792	1781	2103	1591	1971	1822	8244	2473	1827	2847	2419	1297	6084	2425	1764	1464	1447	2003
YBR253W	3375	3253	3360	3174	2562	2117	2415	3530	1522	2038	1675	1678	2933	2004	1899	1909	2442	1952	3028	1450	1934	1363	1835	1490	2855	1624	1292	1354	1241	1153	1689	1491	1056	985	1180	1717
YBR254C	3360	2161	2461	1502	1611	1241	1668	1755	815	1677	1092	1016	1917	1178	1012	1198	1575	1226	2123	849	1039	755	981	722	3659	1152	805	1186	1292	584	1963	1034	755	667	585	969
YBR255C-A	4897	3016	2514	3331	3806	3347	2643	3776	2023	2146	1726	1670	2377	1391	1744	2655	2485	2179	2785	1682	2666	1707	2174	1863	3135	1155	990	1234	1213	995	1651	1335	1012	841	1080	1363
YBR255W	1469	611	838	495	1730	1171	433	2624	3679	2523	1938	1858	836	1125	3193	3730	4471	1793	444	2565	4095	2919	3596	3064	758	2221	2110	2013	2628	2109	463	2712	2254	1823	2527	3279
YBR256C	14182	7561	7484	8991	9964	9508	7065	13251	5677	6114	3663	3678	6635	3747	3393	4912	5545	5052	7403	3194	3993	2787	3100	3180	15544	4332	3243	4728	3865	2180	11010	4445	3084	3138	3287	4317
YBR257W	1330	677	841	870	1254	647	662	945	456	807	723	607	1100	619	704	845	984	528	582	449	863	610	725	473	1710	696	521	484	854	494	484	840	570	402	386	615
YBR258C	1066	613	791	615	865	650	432	698	333	382	382	333	639	285	322	379	501	394	621	192	397	230	365	265	1036	348	256	253	310	215	444	306	242	244	254	369
YBR259W	1593	676	1078	846	1503	912	733	1204	772	964	771	508	1087	530	1110	1121	1347	735	550	773	1179	890	1087	942	2096	982	909	722	1337	825	868	1389	981	641	784	1215
YBR260C	2181	1126	1037	810	2277	1516	515	1652	2133	1852	1648	1283	778	1128	2530	2839	3373	1641	460	1885	2899	2077	2890	2523	609	1875	1919	1329	2210	1929	307	2266	1919	1415	2151	2527
YBR261C	2221	847	750	642	1039	898	262	971	1405	1794	1468	1156	527	834	2628	2600	2785	1150	480	1663	2737	2258	2740	2566	439	1542	1760	1379	1772	1757	299	1812	1549	1112	1608	1825
YBR262C	14715	10065	9215	11027	9335	9663	8512	15061	6759	5757	4154	4400	8058	5082	3844	4910	5483	4779	11566	3012	3544	2708	3033	2870	7128	2698	1903	3273	2558	1387	6688	3080	2045	1789	1828	2482
YBR263W	14335	8582	10681	8655	11428	9041	5605	6247	5901	5097	4620	3708	4633	3272	6593	7461	7867	4117	6383	4929	6737	5742	6664	6264	6564	4326	4771	3505	4760	4501	1801	5758	4444	3394	4344	5587
YBR264C	4619	3119	3031	2945	4156	3658	1621	2683	1703	1362	1140	928	1829	856	1804	2124	2213	1218	2474	1330	2190	1595	1993	1837	3318	1238	1054	1012	1323	1171	2337	1689	1325	785	1436	1638
YBR265W	12024	6923	8236	7709	10233	8188	4420	4732	5719	5275	4321	3479	3861	2793	6813	7666	8265	4039	4738	5240	8022	6001	8114	7054	6104	4140	4304	3202	4633	4283	1476	5730	4128	3071	4357	5417
YBR266C	0	0	0	0	0	0	0	0	0	0	0	0	0	0	0	0	0	0	0	0	0	0	0	0	0	0	0	0	0	0	0	0	0	0	0	0
YBR267W	1109	591	598	471	809	716	234	416	456	2786	2346	2253	411	899	2448	1771	1896	664	336	1446	2181	1862	2381	2122	424	1669	1734	1920	2424	2330	503	2189	1573	702	821	1189
YBR268W	9153	6676	6552	6635	7781	6281	4480	9159	4412	4546	3256	3070	5439	3176	3073	3933	4833	4118	7860	2884	3805	2436	3121	2867	7005	2529	1960	2359	2530	1454	5661	2718	1735	1444	1932	2411
YBR269C	10656	6951	6759	9689	9532	6703	8662	9818	7203	3042	2656	1891	4290	2255	4053	5764	5438	2911	5841	3417	4756	3777	4861	4057	4008	1735	1771	1365	1623	1494	2099	2653	1887	1709	2208	2733
YBR270C	2330	1496	1310	1188	1913	1642	1410	1997	1995	1071	1071	871	853	640	1566	1688	1916	932	1006	1130	1788	1323	1892	1449	1076	990	1041	717	877	767	395	806	677	660	901	1036
YBR271W	1004	668	575	551	764	553	195	365	334	891	710	574	319	323	848	707	939	432	279	529	865	800	830	709	601	693	623	580	815	730	244	700	484	236	381	451
YBR272C	2439	1336	1511	1432	2736	2037	1020	2384	2379	1145	1023	899	1277	655	1900	2296	3017	1148	956	1735	2658	1771	2203	1933	2095	1418	1450	1107	1484	1181	527	1899	1488	1386	1806	2205
YBR273C	6503	3064	3512	3134	5913	4849	2302	4117	6511	2749	2348	1770	1756	1614	4835	6018	6582	2270	1968	3704	6275	5081	5535	5141	1897	3003	3188	2266	3187	2665	759	4275	3467	3096	4286	5290
YBR274W	3996	2276	2669	2106	3272	2511	2237	3618	1891	1479	1190	1024	2388	1083	1782	2175	2511	1682	1921	1430	2061	1563	1825	1553	4464	1703	1316	1313	1876	1175	1722	1775	1254	1260	1468	2125
YBR275C	2878	1407	1580	1677	3011	1985	1017	2517	2797	2316	1706	1568	1862	1923	4811	5740	6776	3405	1212	3868	5897	4007	4937	4593	1027	3382	3407	2878	4409	3527	1370	5325	4146	2951	3834	5269
YBR276C	6785	2533	3028	2565	6097	4602	1186	3400	3647	2904	2764	2315	2274	2027	4912	5477	6417	3096	1543	3494	5363	3817	4785	4515	2645	4083	3781	2930	4295	3704	1410	4528	3793	2794	3901	5256
YBR277C	7	0	1	0	4	0	0	3	2	0	0	0	0	0	0	1	3	0	0	3	4	1	2	0	3	1	0	0	6	2	0	5	1	0	0	1
YBR278W	2323	1584	1474	1446	1316	1631	960	1494	718	642	540	609	1108	750	627	773	1025	698	1387	457	679	496	626	633	859	441	270	531	448	295	781	543	410	351	339	489
YBR279W	2527	1086	1280	1236	3209	2096	901	3433	4873	3424	2812	2589	1239	1806	5484	6008	6577	2736	748	4174	6901	5296	5946	5353	693	3981	3846	3324	4343	3919	671	5642	4484	3624	4413	6286
YBR280C	2230	935	702	1056	2786	1827	1123	5654	6362	1311	1376	894	1042	1168	2273	3152	3695	1715	737	2328	2829	2115	2882	2426	747	1123	1212	692	922	683	354	1342	1164	1446	1923	2298
YBR281C	3589	1871	2137	1944	3519	2940	862	1538	1467	1986	1611	1436	1480	905	2554	2756	3618	1665	1234	1948	2779	2000	2726	2346	2425	2126	2032	2130	2911	2184	928	3377	2601	1642	2291	3166
YBR282W	12061	6870	7719	8288	8212	6571	6542	10137	4037	4265	3266	3406	6203	3516	3350	4130	4784	3877	7048	2723	3695	2625	3056	2723	8172	2705	2150	2520	2679	1664	5330	2978	2185	1909	2083	2964
YBR283C	23002	14769	16764	13083	22966	14785	9184	13633	12488	11030	10262	7904	9230	7369	15110	16287	18573	10636	8847	11610	16144	12534	16154	14698	18086	10904	10898	8092	11360	9703	4862	12941	9284	8375	10314	13746
YBR284W	1235	861	785	816	1230	886	752	1465	1037	462	432	298	480	374	744	913	1251	638	538	621	773	579	802	590	457	374	367	256	368	225	252	337	273	370	456	610
YBR285W	3623	2425	2500	5063	5612	3220	5442	10615	5924	1346	1319	805	2438	1651	1836	2846	2941	2117	2485	1982	2411	1623	2295	1853	2126	1044	979	630	648	621	1296	1420	1079	1091	1250	1604
YBR286W	183345	125341	100736	133281	181626	137820	86589	98619	109405	53886	53413	41218	33346	31457	63772	83938	85469	39839	46625	54814	77032	62636	77603	67376	32316	35289	36301	26731	35435	31971	17073	46641	35786	29844	40554	51326
YBR287W	8937	6309	6697	7979	11265	7735	9722	20161	12369	3601	3859	2513	6517	3865	5812	7117	8773	5301	4644	4924	6450	4773	6478	5774	9382	3437	3547	1890	3121	2396	4816	5869	4533	3878	4575	6094
YBR288C	5785	3334	3861	2774	4457	3718	1800	3439	2259	2730	2220	1714	3434	1874	3378	3989	4382	2314	2490	2828	3874	2613	3538	3322	5292	2617	2501	2446	3170	2272	2322	3513	2445	1846	2633	2938
YBR289W	611	445	442	407	627	429	311	1039	1378	1376	1356	1106	479	809	2042	2601	2876	1140	378	1774	2643	1813	2523	2063	305	1485	1572	1032	1884	1508	272	1971	1456	1161	1584	1931
YBR290W	3534	2210	2816	2108	4514	2484	1781	3516	2337	1238	1354	1071	2344	1049	2728	3909	4214	1238	1434	2061	4698	3297	4066	2547	2519	1745	1713	1716	2844	1764	951	3452	2902	2617	2732	4364
YBR291C	12377	7460	8336	5350	7228	5103	2102	2142	1366	6974	5474	4046	7943	4165	7034	6307	6567	4172	6825	4231	5500	4684	5977	5002	17867	6394	6115	5487	7469	5936	5579	6093	4390	3413	4286	5451
YBR292C	37	25	32	22	20	15	16	14	21	7	16	11	5	6	22	30	20	6	14	13	27	8	12	23	21	10	11	11	10	6	3	6	7	9	14	18
YBR293W	1813	1122	1223	874	1496	992	720	1184	563	980	769	652	1085	499	949	1165	1259	893	864	807	1086	744	1055	887	1982	664	641	625	839	570	864	865	608	481	533	740
YBR294W	1194	561	537	543	1293	957	463	919	1058	822	608	488	365	524	1123	1381	1567	671	294	942	1360	1103	1351	949	361	811	763	585	831	700	191	702	501	586	790	1001
YBR295W	2304	1146	1093	1352	2429	1730	740	1529	1650	1568	1493	1240	924	971	2033	2077	2760	1214	843	1713	2168	1803	2341	1913	1713	2037	2002	1361	1831	1902	1066	2549	2142	994	1662	1975
YBR296C	133	95	86	84	72	65	37	43	46	42	33	30	31	48	52	63	89	44	52	33	76	97	100	57	108	47	60	57	58	47	24	60	47	59	57	71
YBR296C-A	20	3	3	6	20	35	2	0	5	6	5	2	3	7	1	7	18	1	5	4	11	6	14	13	7	9	8	2	13	3	1	19	5	12	9	19
YBR297W	4421	2755	3672	3206	6154	3903	1778	4474	3588	1408	1051	675	2525	1230	2974	4159	4747	2617	1996	2597	3491	2619	3111	2840	5301	2609	2601	1901	2974	1850	1627	3412	2538	2481	2905	3904
YBR298C	12184	5433	5407	11185	23240	17580	2692	7876	9093	3582	2955	2170	3779	3276	6522	10410	11702	5934	3592	6521	9536	7235	8369	7633	4132	4857	4819	4412	5353	4093	3634	12773	9902	6719	8696	10642
YBR298C-A	58	1	3	33	63	60	2	2	5	8	8	4	18	9	25	5	6	9	8	12	19	4	8	15	10	4	6	18	38	12	11	13	5	9	25	14
YBR299W	246	83	93	141	267	154	51	188	314	45	108	76	44	71	149	229	210	94	38	166	266	205	277	214	174	344	395	215	380	401	74	415	396	335	457	536
YBR300C	95	34	27	48	58	48	55	11	8	11	9	1	17	8	17	25	12	2	22	14	27	24	19	12	22	3	14	7	9	19	8	1	1	3	1	3
YBR301W	177	276	256	147	233	167	78	164	118	49	70	47	80	85	219	112	229	120	114	89	186	67	238	149	236	177	158	61	131	151	66	216	146	49	162	193
YBR302C	3	3	0	1	7	3	1	12	0	3	2	2	0	3	2	2	1	4	1	3	6	0	5	3	5	2	2	1	4	3	4	2	2	2	2	1
YCL001W	17027	11828	11539	9846	11932	9341	8770	9726	4887	6458	4164	4136	8672	4265	4957	6460	6781	6025	10595	4215	5867	4324	4910	4437	14528	4326	3429	4537	4367	2866	8857	4385	3249	2735	2978	4252
YCL001W-A	40	31	19	19	15	40	30	24	18	13	25	21	49	28	26	39	39	21	18	20	25	21	44	19	52	31	28	38	36	8	8	23	13	15	29	40
YCL001W-B	39	57	52	56	60	12	45	104	39	72	67	57	75	39	54	73	80	48	32	45	68	55	88	51	142	82	73	43	94	35	68	84	43	45	55	80
YCL002C	2820	1883	1836	1401	2386	1552	1392	2458	1400	1924	1324	1349	1942	1190	1422	2035	2472	1634	1609	1397	1841	1303	1653	1275	4477	1924	1297	1547	1995	932	2037	1596	1090	912	1051	1550
YCL004W	1778	1084	975	1000	1995	1349	622	1692	1713	1084	1058	833	659	810	1297	1585	1881	983	515	1283	1606	1221	1727	1309	794	1115	1133	763	1342	974	412	1459	1344	865	1280	1596
YCL005W	3396	2412	2756	2406	3360	2741	1505	1311	1306	1436	1268	992	1110	803	1707	1622	1997	1179	1360	1307	1576	1240	1645	1652	2487	1375	1189	993	1523	1120	574	1707	1253	883	1083	1388
YCL005W-A	175	216	184	164	166	112	92	147	83	94	174	57	142	132	130	153	168	151	184	96	124	85	159	117	187	80	115	88	88	93	104	117	107	66	94	100
YCL007C	3	7	4	4	1	3	5	0	0	1	1	4	6	2	1	1	3	1	9	2	3	0	2	3	4	1	4	3	0	0	0	0	2	0	1	2
YCL008C	704	435	468	462	599	303	344	1752	2111	1738	1618	1271	824	1190	2501	2755	3019	1410	590	1810	2856	2159	2789	2448	426	1492	1765	1104	1611	1699	337	1996	1650	1143	1811	2081
YCL009C	3985	2207	2210	2115	2925	1901	2398	16856	21384	16473	15564	11608	6493	11066	24492	29525	29012	15497	3950	18916	27661	21513	28691	25734	2551	17854	18570	11435	18351	17586	2330	21622	16796	12879	19229	23582
YCL010C	1337	437	521	559	982	642	317	1249	1642	1759	1333	1150	728	797	2139	2348	3277	1110	439	1666	2284	1425	2118	1686	585	1555	1518	1272	2267	1334	559	2695	1901	1479	1731	2453
YCL011C	9660	4203	4755	4609	8092	5900	2505	6286	7396	9092	7343	6109	4487	4225	10337	11082	12394	5444	3641	7738	11787	9211	11079	10043	5261	7008	6711	5822	7998	7037	2944	9049	6873	5511	6773	9355
YCL012C	2720	1744	1866	2301	2800	1598	2629	3653	1712	1352	1138	826	1713	1007	1116	1287	1417	955	1451	973	1079	981	1297	897	1810	485	477	503	468	481	825	534	417	414	459	496
YCL014W	562	247	301	349	599	378	266	1103	1234	1338	1293	1056	566	581	1663	1628	2055	1053	325	1346	1979	1390	1763	1695	431	1622	1543	1230	1963	1453	458	1948	1828	1003	1385	1989
YCL016C	2696	1887	2046	1589	1971	1704	1018	1802	742	989	834	785	1292	722	1060	1166	1362	785	1664	718	1185	947	1180	1092	1724	719	796	591	1065	789	943	1144	843	671	794	1145
YCL017C	15040	6743	5988	5989	13846	10317	2528	7546	9415	6396	6223	5372	2859	3987	8117	9571	10983	5489	2393	7006	10180	7677	9458	8639	2735	5449	6040	4059	5707	5472	1354	6785	5599	4123	5914	7323
YCL018W	50434	33443	32940	32136	45121	34308	15841	15631	18054	13061	12025	9191	12510	11750	26464	31949	33800	17750	17633	19062	27833	21257	26828	23865	29204	21384	21691	15237	24491	19430	7598	33276	25871	15934	22801	29313
YCL019W	92	62	129	22	273	125	48	452	660	673	514	509	230	352	914	857	1338	651	49	760	1017	596	923	773	78	1198	1250	859	1487	1084	130	1283	1066	910	1101	1360
YCL020W	0	0	0	0	0	0	0	0	0	0	0	0	0	0	0	0	0	0	0	0	0	0	0	0	0	0	0	0	0	0	0	0	0	0	0	0
YCL021W-A	637	609	571	649	536	354	486	568	231	211	230	163	522	260	288	302	422	278	525	268	225	205	302	227	672	195	150	149	202	114	366	176	160	98	128	185
YCL022C	0	0	0	0	0	0	0	0	0	0	0	0	0	0	0	0	0	0	0	0	0	0	0	0	0	0	0	0	0	0	0	0	0	0	0	0
YCL023C	14	7	0	5	4	10	0	22	4	4	2	2	4	5	9	1	4	12	2	6	5	9	6	7	5	6	2	2	3	5	11	6	2	0	0	2
YCL024W	1628	516	783	641	1477	1162	145	337	382	1321	816	654	667	786	2277	2275	3288	1351	405	1788	2665	1635	1861	1948	375	1048	1119	1307	2330	1527	330	2753	2152	915	1226	1853
YCL025C	3814	2331	3211	1558	2688	1915	1142	1783	2239	2917	2202	1889	2011	2094	5024	4238	5386	2902	1438	2709	3672	2400	3306	2661	4294	4077	3889	2529	4361	3402	1380	5698	3633	4144	5822	8554
YCL026C-A	578	372	535	380	533	294	246	409	271	344	328	286	484	295	531	478	588	343	344	355	559	420	587	430	1451	689	711	486	942	670	540	861	572	455	556	788
YCL026C-B	3636	2490	2737	2562	3084	2374	1107	1265	1483	812	801	591	1062	812	2009	2844	2560	1381	1504	1567	2682	1801	2385	2194	2299	1962	2275	1353	2138	2284	550	2686	2204	1555	2568	2925
YCL027W	1288	719	837	856	1300	1048	627	1042	1140	568	379	243	629	375	835	1062	1158	494	711	735	1006	764	937	867	1067	623	624	506	683	462	450	829	618	583	681	941
YCL028W	12434	6629	7763	7655	11956	7849	3552	5784	7655	5212	5071	3970	2648	3696	8512	9299	9979	4964	2569	6030	9346	7042	9064	7930	2510	4987	5367	3190	5322	5280	850	6235	5236	3629	5536	6661
YCL029C	531	358	297	257	532	294	222	1062	1326	1254	1110	806	598	775	1919	1929	2405	1036	316	1546	2279	1616	2171	1905	273	1353	1293	973	1768	1407	226	2012	1564	1065	1547	1934
YCL030C	25346	8431	8047	9819	22819	15093	5550	19023	24397	25918	22900	18867	10950	13688	35152	42633	44758	22960	7916	23851	37925	27956	35135	31524	10985	34368	32979	22677	35277	28953	8359	42888	32103	27970	37905	48394
YCL031C	12514	5218	6481	4471	7045	5513	5479	6155	2523	3821	3153	3209	5874	2707	3685	3678	4977	2304	4315	2536	3999	2748	3775	2937	10813	3914	3097	3670	4930	2868	2886	3308	2457	2349	2503	3880
YCL032W	2617	1208	1784	1294	2526	2073	1184	1730	2360	1305	945	822	967	622	2242	2583	2743	900	1093	1786	2697	1964	2473	2157	1043	1185	1222	1034	1318	1137	381	1767	1274	1190	1427	1920
YCL033C	21100	24342	19932	18312	14756	16096	15017	20700	6979	6245	6166	6351	11310	7468	4393	4618	6258	6014	22638	3199	3372	2551	3377	3358	10493	2637	2166	3304	2661	1682	9484	2875	2070	1738	2103	2370
YCL034W	7040	3701	3504	5480	7146	5843	2559	6066	7133	3057	2583	1988	2045	2088	5362	7052	7119	3210	2748	4583	6376	5295	6392	5940	1436	2784	2897	2179	2761	2316	1192	4906	3589	3009	4041	5301
YCL035C	35463	25364	28147	35708	41716	26027	45665	85366	46751	29511	26689	22068	26124	15690	18114	23486	25959	19746	27821	14974	23477	17129	22045	16684	28780	12637	10730	9515	11708	8436	17831	15826	11795	9985	11961	16383
YCL036W	1145	838	533	420	532	487	276	402	307	2573	2100	1972	580	553	1081	703	1038	363	567	639	885	735	1034	805	322	425	397	587	846	544	258	463	327	187	166	236
YCL037C	926	662	777	482	689	558	562	909	806	2507	1926	2041	799	931	1747	1299	2197	1053	551	1342	1547	1082	1589	1420	1691	2615	2079	1792	2928	2115	656	1817	1420	876	1333	1438
YCL038C	8348	6364	6365	4885	9635	6315	4147	10602	8412	4703	4141	2921	5137	3384	6526	7057	9450	5321	3952	5715	7765	5460	7334	6982	14864	5796	6065	3873	6597	4554	3905	6706	4773	4253	5492	7117
YCL039W	2303	2212	1759	1683	1805	1375	2133	5422	6305	2481	2518	1676	1635	1969	4092	4858	5137	2776	1838	3479	4743	3560	4938	4113	2318	2699	2592	1999	2463	2184	1385	2723	1999	2069	2749	3272
YCL040W	193255	85880	76194	133718	214031	172174	63236	217674	286375	52128	49908	33119	40606	52117	116233	173712	167085	85847	39972	103782	150318	116329	143454	130087	23955	69829	76201	43665	60468	55064	16844	107891	86714	70609	99020	127433
YCL041C	312	437	331	541	385	256	646	638	372	141	135	95	194	128	119	205	200	141	373	154	181	123	183	124	157	109	91	67	87	56	104	94	78	45	101	150
YCL042W	140	73	64	121	195	97	95	231	186	54	50	55	38	54	71	81	140	43	53	88	108	44	83	67	26	48	57	39	32	44	14	51	47	43	44	78
YCL043C	10819	7095	6142	7890	7552	5439	6553	40172	53325	30421	29805	22230	15077	24911	56034	65505	71787	38881	9980	49512	75900	52004	70865	63247	8133	47754	50649	31304	47167	45750	8564	61567	49277	34378	54310	64944
YCL044C	654	399	392	409	568	316	544	1971	2360	1264	1441	896	559	999	2231	2501	2559	1484	337	1862	2766	2057	2728	2378	274	1651	2052	1017	1717	1690	290	1826	1488	979	1763	2121
YCL045C	6977	3887	3507	2476	5358	3916	1638	3071	4102	4569	4303	3397	1909	2519	6624	7583	7822	3989	1426	5149	7981	5859	7842	6883	1647	4394	4562	3559	4769	4434	673	4635	3825	3569	4755	6095
YCL046W	24	32	28	34	24	17	43	42	25	24	16	10	15	12	37	46	15	21	23	28	28	50	55	32	40	15	29	16	15	40	16	20	32	15	32	17
YCL047C	2446	1825	1709	1137	1483	1108	1696	2932	1737	1072	893	714	1617	784	1381	1555	1987	1206	1426	1091	1570	1097	1529	1278	3053	1332	1190	809	1288	884	781	1197	808	767	1097	1321
YCL048W	565	289	377	377	502	308	464	552	293	249	186	124	286	207	232	283	375	199	315	206	283	174	211	175	615	200	254	172	231	166	277	305	206	212	223	304
YCL048W-A	1911	1492	1167	2479	2084	1013	5575	5664	2192	1277	1125	564	1785	979	569	877	1255	655	1440	697	511	545	778	387	769	214	244	266	163	182	613	263	266	264	319	220
YCL049C	10632	5908	6760	6991	10416	7091	4074	6259	6036	3427	3278	2485	3439	2436	5173	6228	6566	3447	4059	4292	6155	4525	5891	5294	8585	4466	4544	3408	4629	3872	2746	5267	4543	3463	4596	6281
YCL050C	17626	10187	11077	7485	12787	9468	5638	5479	5654	6895	5655	4889	5421	4161	9439	9474	10705	5820	5671	7016	10752	7327	9821	8632	12347	8125	7847	5990	8061	7013	3150	8813	6883	5261	7615	9281
YCL051W	1516	675	793	756	1533	1129	610	2244	3020	1113	886	810	637	748	2060	2102	2373	1151	354	1471	2217	1659	2070	1869	480	1047	1006	762	1045	1023	288	1457	1082	1063	1431	1920
YCL052C	12005	6682	8066	8383	12134	8305	8336	10609	7647	3023	2397	1740	5525	2507	4446	6107	6525	3332	5810	3722	5528	4431	5196	4626	9310	2956	2858	2234	3097	2133	3476	4185	3172	3055	3690	4957
YCL054W	1849	810	1201	686	2030	1124	219	802	1025	8470	5529	5789	1210	1912	6636	4877	6147	2052	610	4496	6283	4889	6308	5096	1094	5138	4867	5963	8312	6556	1083	7442	5579	2817	3564	5146
YCL054W-A	62	39	14	36	34	20	27	19	7	5	6	18	5	34	15	15	21	3	39	6	10	16	10	11	23	11	7	21	16	12	18	8	5	8	4	9
YCL055W	1955	1013	1525	1245	1795	1180	1230	1990	711	834	720	585	1369	878	890	1084	1359	831	1145	651	1005	781	960	642	1859	780	695	726	962	711	867	1093	785	679	796	1098
YCL056C	2642	1619	1749	1579	2342	1782	1257	2328	1203	1325	948	830	1574	912	1199	1221	1633	1123	1629	927	1439	1050	1324	1014	2938	978	776	831	813	626	1276	980	690	723	892	1220
YCL057C-A	19705	19708	19008	17964	19448	12919	14813	17434	14632	10913	10740	8020	10205	7391	12011	14391	13975	8576	14921	10417	13589	11061	14693	13731	11089	6748	6519	4547	6316	5891	4445	7168	5129	4614	6464	7372
YCL057W	12213	4042	4069	3679	12046	7063	3294	15603	19221	13467	13344	10093	6002	8177	19598	22069	25810	12390	4108	15727	23475	16551	22079	19238	4911	13499	14799	9387	14966	12559	2819	16340	13077	10143	14527	18493
YCL058C	1003	953	864	794	664	605	634	524	346	308	295	315	345	225	330	388	334	258	643	314	433	347	363	432	403	157	179	181	187	175	187	184	152	105	173	204
YCL058W-A	0	0	0	0	0	0	0	0	0	0	0	0	0	0	0	0	0	0	0	0	0	0	0	0	0	0	0	0	0	0	0	0	0	0	0	0
YCL059C	6616	3301	4064	2525	3932	3062	1244	1434	658	3546	2622	2460	3431	1647	3509	2488	3622	1135	2566	2310	3095	2186	2846	2760	6119	3275	2805	3462	4505	2798	2449	4121	2633	2111	2306	3154
YCL061C	1117	565	590	676	1005	765	350	648	851	1085	786	681	735	745	2158	2391	2944	1336	515	1745	2848	1916	2330	1996	587	1414	1350	1234	1932	1430	539	2406	1863	1313	1737	2363
YCL063W	998	395	547	490	897	596	365	720	902	1062	818	674	480	567	1438	1664	1841	772	371	1195	1713	1327	1727	1470	682	1248	1265	1104	1574	1301	342	1758	1355	1041	1244	1747
YCL064C	940	462	291	423	567	437	185	278	163	339	164	194	336	150	446	541	410	222	436	281	474	434	375	394	256	169	206	197	185	235	144	206	125	141	191	207
YCL065W	1	0	1	1	0	1	1	1	0	0	0	0	0	0	1	0	0	1	0	0	0	2	0	0	0	0	0	0	0	0	0	0	0	0	0	0
YCL066W	0	0	0	0	0	0	0	0	0	0	0	0	0	0	0	0	0	0	0	0	0	0	0	0	0	0	0	0	0	0	0	0	0	0	0	0
YCL067C	4	0	11	0	0	10	0	0	0	0	0	0	0	0	0	0	0	0	0	0	0	0	0	0	0	0	0	0	0	0	0	0	0	0	0	0
YCL068C	5	0	0	0	0	0	0	1	0	7	0	0	3	1	0	8	3	1	0	0	3	6	13	0	0	0	1	0	2	0	0	2	0	0	0	0
YCL069W	76	12	9	42	51	20	47	95	24	52	30	7	37	20	51	105	86	35	58	39	42	46	65	52	58	72	81	53	43	65	0	74	74	29	86	68
YCL073C	329	149	82	177	351	196	167	320	264	280	203	181	122	159	333	405	483	210	84	274	378	297	367	296	129	197	234	158	188	196	62	208	218	175	162	248
YCL074W	218	54	89	90	209	113	35	99	88	126	74	85	86	88	131	284	249	109	70	146	210	203	195	179	69	162	146	170	204	172	55	241	177	125	129	196
YCL075W	8	2	2	3	7	2	0	3	9	8	7	2	1	3	2	6	6	1	0	3	11	10	9	5	1	8	7	9	16	7	1	15	15	2	7	8
YCL076W	359	294	363	129	230	128	113	141	48	149	159	104	250	141	138	222	236	188	312	129	130	118	154	105	626	257	160	246	186	169	365	243	126	104	94	196
YCR001W	367	157	201	187	209	183	119	314	101	292	194	212	265	144	148	206	238	258	115	140	201	141	167	142	420	187	156	125	183	129	108	195	70	121	113	163
YCR002C	6826	4443	4994	4597	6918	4972	2668	4432	4577	3632	2879	2402	2894	1933	5125	6054	6189	2962	3593	3876	5935	4418	5825	5254	5815	3619	3589	3185	4053	3504	2325	5297	3965	3184	3897	5025
YCR003W	12644	9689	9299	10141	9679	8063	8945	10647	4064	4995	3775	3505	6657	3972	3498	3907	4294	4123	9270	2346	3210	2291	2624	2068	7981	2551	1823	2521	2571	1600	5093	2657	1976	1772	1679	2694
YCR004C	47441	26072	26060	35332	42249	37406	27752	31524	23405	9639	7740	6752	14219	6312	12171	17359	16064	9038	23341	10549	15355	13549	14468	13687	23628	7069	7363	6024	6955	5741	9115	9960	7899	6831	8821	10829
YCR005C	87463	49629	59795	75743	101221	71951	26147	44196	21319	57620	47643	37271	60835	31088	56515	62939	78428	44363	47556	48068	59472	46767	59152	48835	83648	47845	35351	44985	59855	39571	57047	88290	65839	33826	34303	55590
YCR006C	252	150	186	217	276	201	119	226	151	150	104	93	158	100	129	181	227	99	111	155	132	140	124	119	224	106	71	65	148	61	121	201	143	90	120	85
YCR007C	1031	633	771	622	1148	752	636	1189	903	621	576	376	552	476	791	866	1112	546	552	722	1141	715	1015	863	765	598	565	390	525	444	257	609	462	469	565	635
YCR008W	11063	7043	7341	6630	10810	8426	4839	8656	6827	5508	5149	4496	4118	3052	6301	7299	7608	4413	4006	4662	7269	5760	7528	6156	6367	4617	4514	3658	4671	3975	2052	5157	4284	3458	4870	6054
YCR009C	16941	9506	10925	10428	16094	12823	10011	16763	8807	4605	4138	3237	8619	3860	6616	8194	8574	5214	8307	5227	8696	6672	7811	6612	12640	4185	4179	2992	4329	3454	5939	5911	4355	3614	4798	6790
YCR010C	623	603	487	1076	1577	802	1146	2319	1082	271	214	150	187	128	184	283	337	179	245	224	230	196	297	214	418	212	199	110	132	97	216	282	199	242	303	374
YCR011C	12801	7089	8000	7271	16283	10321	5889	13644	16029	6843	5377	4176	5850	3934	10564	13100	16380	6476	4513	9629	13557	9877	12420	9808	8010	7469	7154	5766	8164	5248	2563	8568	6231	7299	7775	11113
YCR012W	343645	222920	264298	227505	341203	222228	151783	200559	214478	147245	127922	89654	111808	89939	200017	254607	318276	156310	125833	169962	214006	146968	198475	176995	249414	176722	171576	120101	210271	140676	52328	253205	186885	133108	181462	225040
YCR013C	24545	15882	17954	16977	23600	14617	9947	7068	8022	6323	4271	4414	5564	4255	7482	10945	10432	6992	9740	8891	12449	8756	10645	9524	15504	5992	5741	5762	5682	6314	4435	7972	5823	4959	7073	7577
YCR014C	1501	831	958	700	1561	1181	344	845	806	1195	640	666	884	430	1398	1491	2038	547	544	1236	1844	1231	1619	1405	927	1179	973	1054	1416	974	286	1331	779	717	961	1204
YCR015C	1347	792	826	728	1079	810	372	865	580	808	527	435	717	391	666	751	935	506	740	596	717	445	633	412	1736	800	510	564	939	423	912	847	542	482	486	728
YCR016W	1181	792	772	580	1336	807	300	505	494	1195	981	784	834	444	1674	1499	1985	454	382	1224	1936	1604	2101	1753	891	1606	1458	1555	2276	1592	279	2141	1484	841	954	1376
YCR017C	12804	7699	8957	6820	13573	10273	4398	7687	8782	5515	4750	3912	4862	3623	9125	10204	11756	5855	4744	7298	10523	7533	9584	9229	11167	7128	7123	6089	8184	6521	3095	9143	6858	5926	7485	9329
YCR018C	388	252	280	225	216	146	240	359	172	149	167	135	239	118	165	136	234	199	207	83	190	152	123	113	277	135	85	101	98	53	101	108	62	66	90	123
YCR018C-A	2121	2815	2530	2234	1500	1111	2713	1695	658	753	740	991	1598	1091	648	592	737	751	2635	329	287	189	277	292	1724	610	287	763	469	270	1439	548	379	388	264	405
YCR019W	2624	1401	2004	1623	2822	2053	1136	2214	1486	1164	1039	755	1668	671	1755	1969	2133	954	1399	1272	1857	1324	1569	1708	2519	1104	954	983	1234	1015	1179	1918	1317	942	1246	1549
YCR020C	2108	1414	1518	1297	1781	1194	1216	1833	862	1050	1145	784	1367	796	1170	1326	1529	981	1149	913	1288	1042	1514	1016	1777	762	749	491	742	586	722	618	495	511	599	861
YCR020C-A	3345	2248	2671	2196	2577	1411	1886	2795	1450	2019	1333	1245	2968	1554	1469	1569	2249	1630	2520	1066	1131	938	1122	947	4241	1502	1106	1254	1408	646	2137	1383	960	829	765	1065
YCR020W-B	1818	902	1077	765	1107	536	876	1092	429	995	666	676	1368	596	545	481	928	694	989	413	382	195	282	271	2569	649	508	422	612	319	784	507	251	329	268	429
YCR021C	14448	12087	5164	10274	18439	8034	38779	117645	46727	10102	10502	3272	6919	5282	2281	6711	9419	3077	8137	5960	3448	4500	7136	2439	21522	2146	6200	8182	2461	4087	13392	2655	5951	7098	5501	2562
YCR022C	101	78	40	81	98	73	34	74	25	17	14	8	53	28	28	55	69	50	61	20	49	43	41	51	85	31	11	26	36	13	24	30	27	20	15	45
YCR023C	5911	3324	3780	2714	5235	4070	2411	4078	4925	3157	2650	2219	2269	1544	3870	4984	5654	2866	2108	3558	4890	3636	4357	4394	4704	3093	3097	2667	3510	2284	1171	3403	2562	2667	3202	4174
YCR024C	3507	2429	2488	2145	3852	2818	1536	2064	2122	1417	1308	1082	714	810	1880	2285	2389	1283	1223	1562	2414	1799	2099	2019	1462	1527	1486	1163	1481	1344	572	1691	1241	1092	1370	1917
YCR024C-A	24310	15696	19580	13176	20648	13003	17573	27236	15784	20085	16373	14878	20594	13790	18278	19265	23118	18031	14748	14482	20148	14583	19459	16761	41070	14911	13190	10686	14744	10608	16042	14015	10126	8194	11792	14535
YCR024C-B	18621	12262	15157	10951	16810	10514	11028	26546	15551	19247	17163	13574	19268	14256	17251	18543	20465	17647	11187	13869	18458	14370	19639	17133	28886	13720	11855	9538	12214	10787	10547	12003	9416	7203	11194	12923
YCR025C	1127	579	686	743	994	800	548	753	740	676	657	459	407	399	949	1091	1008	579	498	780	1245	940	1179	1052	488	645	618	630	891	729	306	833	609	484	636	902
YCR026C	2634	916	1303	957	2583	1727	778	2112	2419	2370	1835	1611	1020	1127	3024	3395	4022	1652	672	2229	3099	2215	2862	2568	793	2220	2064	2012	3052	2052	541	3310	2436	1789	2224	3124
YCR027C	2184	1493	1496	1713	2253	1529	896	1515	702	1027	973	642	1534	896	1042	1346	1415	999	1483	805	1136	953	1197	916	2726	738	786	855	1110	751	1539	1385	1006	731	827	1199
YCR028C	4973	2716	3245	2337	3576	2824	1359	2023	1490	2102	1504	1446	1964	1099	2120	2322	3099	1556	1937	1810	2218	1604	2008	1817	5680	2088	1721	1960	2690	1474	1638	2470	1631	1432	1753	2356
YCR028C-A	13031	9523	11655	10712	13039	6996	9607	16167	9198	10009	7478	5907	12122	7877	9303	10351	12373	10450	9884	6938	9346	7026	8553	7525	17870	8408	7001	7323	7836	6096	9120	8627	6116	4799	5618	8416
YCR030C	2240	1173	1035	1537	3149	1611	2334	11146	15135	5388	4873	3506	2779	3751	8926	11414	11118	6294	1650	7234	11027	7569	10321	9401	1699	5615	6147	3501	5363	4870	873	6129	5139	4918	6918	8453
YCR031C	66815	56853	57548	42942	65973	41718	24700	40737	28811	38406	37516	26341	44041	30993	57917	56567	61486	33484	43652	36470	55776	40162	55249	47268	82062	38412	38352	25889	37778	35481	26773	44646	33691	26623	39444	46535
YCR032W	2386	1184	1566	1300	3573	2259	1209	3167	4476	2837	1938	1642	1444	1216	3607	3789	4846	1891	792	3020	4305	3081	3705	2997	1449	2559	2373	2062	3246	1915	682	3308	2558	1866	2359	3366
YCR033W	1474	823	890	949	1798	1152	823	3205	4440	3275	2849	2255	1263	1640	4556	5003	5708	2714	756	3842	5670	3996	5601	4698	1105	3579	3927	2627	4290	3669	774	4571	3993	2749	3945	5035
YCR034W	22488	13147	13159	10038	13301	13684	5818	5017	3691	6972	4947	5079	6328	3850	7641	8537	9496	6152	7864	6549	9866	6309	8479	8218	21462	6819	6636	7112	8236	6040	4817	7948	5922	4230	6362	7486
YCR035C	4934	2933	3024	2053	4065	2984	1817	3185	2713	3210	2131	1827	2632	1197	3458	3679	4140	1544	2036	2804	4064	3085	3830	3495	4830	3573	3258	2917	4068	3010	1639	4032	2684	2281	2631	3541
YCR036W	7839	4356	4887	4293	6484	4866	3620	8982	5249	3655	2895	2130	5211	2437	4008	4937	6214	3618	3884	3488	4750	3237	4388	3868	10269	3980	3425	2859	3901	2605	4890	4238	3330	2780	3457	4301
YCR037C	4021	2531	3247	2391	5167	3276	1690	3382	3161	2983	2737	1941	2147	1457	3958	4255	5306	2191	1854	3303	4216	3347	4347	3723	3665	3014	3168	2134	4021	2983	1111	4285	3166	2565	3009	4126
YCR038C	584	327	353	401	566	305	409	844	767	520	544	388	401	382	764	899	1094	423	275	671	837	691	901	714	230	438	557	291	524	471	129	468	387	373	569	762
YCR038W-A	0	0	0	0	0	0	0	0	0	0	0	0	0	0	0	0	0	0	0	0	0	0	0	0	0	0	0	0	0	0	0	0	0	0	0	0
YCR039C	99	107	103	155	155	50	102	155	33	19	81	32	141	71	52	74	72	60	119	60	70	80	60	76	87	25	56	22	29	28	33	42	35	26	35	57
YCR040W	0	0	0	0	0	0	0	0	0	0	0	0	0	0	0	0	0	0	0	0	0	0	0	0	0	0	0	0	0	0	0	0	0	0	0	0
YCR041W	3	1	0	1	1	3	0	0	4	0	0	2	0	1	0	3	3	1	0	1	0	2	2	5	3	1	1	2	1	0	1	0	1	0	0	2
YCR042C	2793	1268	1640	1062	3075	2085	761	2417	2906	3168	2405	2058	1322	1446	3700	4026	5090	2171	767	3018	4977	3387	4111	3747	1949	3186	2889	2380	3663	2874	769	3713	2848	2339	3243	3851
YCR043C	2391	1622	1492	1203	1548	1132	873	1465	827	1569	1261	1065	1766	929	1181	1362	1668	1329	1214	1077	1540	1129	1403	1320	4450	1348	1143	1112	1583	1068	1738	1498	1148	869	1185	1454
YCR044C	3842	2685	2989	2567	3528	2599	2197	4128	2373	2055	1608	1260	2715	1569	2615	3162	3358	2079	2604	2084	3047	2275	2743	2418	5041	2187	1986	1616	2364	1656	2467	2616	1995	1573	1930	2392
YCR045C	793	393	393	499	764	521	340	456	525	516	364	300	304	265	617	779	844	379	295	503	672	499	728	624	238	467	420	305	504	387	201	609	387	356	350	550
YCR045W-A	0	0	0	0	0	0	0	0	0	0	0	0	0	0	0	0	0	0	0	0	0	0	0	0	0	0	0	0	0	0	0	0	0	0	0	0
YCR046C	6977	3645	2617	3771	5848	4546	2101	6369	6975	4717	4430	3321	2531	2856	5412	6958	6867	3813	2989	4496	6236	5006	6647	6074	1019	2453	2662	2005	2596	2315	951	3293	2605	2169	2803	3791
YCR047C	6972	4916	4628	4826	4917	3948	1912	2519	2088	6066	5102	4771	3537	2893	5747	4757	6308	2986	4902	3380	5461	4387	4964	5059	4015	3892	3525	3751	4650	3850	3474	5607	4211	2681	3243	4756
YCR047W-A	0	0	0	0	0	0	0	0	0	0	0	0	0	0	0	0	0	0	0	0	0	0	0	0	0	0	0	0	0	0	0	0	0	0	0	0
YCR048W	1619	618	658	358	1197	666	494	3912	5272	4893	4854	3759	1873	3410	7878	7573	9976	4555	982	5834	8101	5323	8302	6721	666	6117	6365	3895	6600	5162	646	6003	4759	4039	5568	7215
YCR049C	3	0	0	0	2	0	7	21	15	11	6	9	2	9	4	13	23	11	0	16	12	4	21	7	3	6	7	7	17	11	1	15	6	11	10	17
YCR050C	7	1	3	0	4	1	12	8	13	4	4	5	1	4	27	16	6	2	1	3	9	1	13	1	2	5	14	4	5	1	1	2	2	3	9	15
YCR051W	6532	4070	4520	4074	4649	3387	1523	1957	2084	2917	2423	2153	2546	1544	3302	3286	3470	1651	2980	2223	3182	2684	3562	3096	4485	2531	2625	2144	2733	2470	1905	3060	2137	1668	2218	3154
YCR052W	460	214	211	218	350	215	255	1288	1596	2172	1853	1527	711	1136	2614	2972	3423	1732	379	2201	3220	2320	2605	2720	266	1986	2129	1412	2209	2053	333	2301	1923	1437	1847	2208
YCR053W	17011	8741	8360	5364	11280	7806	2067	6012	7329	10161	9448	7436	4273	5860	12518	13774	15669	8263	2388	9899	13991	10000	13237	11598	4055	10337	10178	7490	12006	9932	1947	11499	9143	7109	9638	12124
YCR054C	1672	1135	1069	820	1463	936	806	1727	1054	1343	1125	811	1167	619	1268	1345	1771	808	808	967	1428	1045	1387	1207	1983	1215	989	902	1393	994	564	1082	824	558	587	827
YCR057C	2200	707	681	529	1483	958	206	720	613	4214	3860	3400	881	1400	3283	2341	2991	1328	492	1927	2946	2265	3062	2570	813	3135	2982	2978	4933	4064	611	3360	2552	818	1197	1579
YCR059C	4747	2957	2458	2480	3490	2316	998	1537	1368	2182	1796	1375	1583	1246	2684	2820	3344	1574	1442	1843	2617	2142	2915	2402	1206	1854	1911	1305	1924	1790	616	2198	1857	1141	1627	2099
YCR060W	275	192	236	209	276	178	158	257	134	192	134	125	248	199	223	211	232	167	214	145	225	130	209	154	333	142	151	115	125	141	180	212	103	104	136	180
YCR061W	1136	766	544	662	849	574	887	3419	3888	1440	1319	1074	808	1052	1966	2507	3122	1429	908	1737	2399	1656	2342	1908	401	1041	1292	875	1255	865	484	1351	1131	1117	1348	1846
YCR063W	385	306	248	153	273	197	110	138	128	375	296	296	104	108	380	294	360	139	150	246	360	226	289	264	218	312	230	193	367	276	43	340	238	111	250	305
YCR064C	25	13	33	30	24	23	30	12	3	7	19	11	17	4	15	14	4	2	24	3	11	3	16	9	31	13	2	6	15	3	8	5	0	10	3	4
YCR065W	2268	832	800	593	1541	1036	447	1541	1666	2012	1723	1500	966	1171	2983	3504	3771	2224	597	2582	3534	2576	3201	2951	626	2231	2354	2076	3160	2632	264	1658	1398	1054	1281	1712
YCR066W	1450	858	891	607	1164	978	597	993	965	852	683	533	451	467	950	1196	1285	540	343	859	1219	806	1208	954	640	696	622	659	896	601	267	728	621	538	665	833
YCR067C	2200	745	678	704	2567	1381	575	2373	3182	1965	1714	1541	902	1224	3137	3699	4314	2090	460	2592	3621	2631	3546	3121	607	2408	2659	1761	3064	2291	371	3252	2459	1912	2779	3746
YCR068W	486	225	187	114	516	305	230	2912	3766	2006	1774	1629	721	1183	2993	3445	4369	1908	321	2494	3122	1878	2649	2327	188	2141	2103	1352	2338	1558	287	1995	1575	1698	2277	2996
YCR069W	10895	5453	4516	4450	12439	9043	2814	13099	17798	8543	9520	7489	4749	8321	20873	21032	23884	12969	3112	15713	25525	15480	22693	21215	2817	13133	13576	7393	12560	13371	1856	15563	12655	9349	15617	19208
YCR071C	5445	3815	3762	3832	5947	3854	2779	4615	3043	2452	2239	1814	2584	1659	2791	3592	3598	2171	3212	2403	3772	2881	3628	3001	3226	1679	1490	1386	1576	1501	1544	2431	1713	1378	1654	2565
YCR072C	1776	768	624	443	602	472	197	469	362	2353	2545	1994	614	843	1754	1142	1542	701	464	1135	1396	1106	1473	1125	758	2133	2149	1669	2604	2110	247	1073	822	380	402	554
YCR073C	2763	1228	1576	1185	2383	1724	693	1883	2388	2255	2062	1678	1265	1194	2913	2884	3873	1504	1036	2591	3619	2623	3651	3274	1761	3250	3427	2533	4372	3251	1185	4488	3488	1854	2743	3567
YCR073W-A	9656	3510	3368	4249	7853	6597	3331	10407	11528	5412	4858	3963	4074	4368	8115	10320	11176	6456	4040	6234	9747	6272	8281	8030	2334	5328	5425	4524	5520	4180	2231	8069	5967	4797	6491	7955
YCR075C	4466	3580	3755	3877	3825	3198	2605	4236	1479	1129	1100	864	2846	1534	1246	1606	1927	1623	3748	1211	1365	942	1113	1286	2972	776	687	916	1004	695	2418	1210	942	753	956	1200
YCR075W-A	3894	3475	3325	2812	2278	2253	3888	3593	1420	1482	1324	1305	2198	1484	1115	1195	1441	1311	3518	703	1068	718	1033	911	2460	849	618	910	725	552	1557	759	512	521	571	656
YCR076C	6400	4182	4932	5397	5425	3773	3828	7645	2995	2798	2316	1769	4425	2534	2165	2671	3724	2786	5513	1964	2116	1538	2058	1964	5645	1626	1534	1677	1813	1093	3532	1989	1698	1420	1353	1920
YCR077C	1692	702	818	968	1401	804	1146	5937	7666	5073	4480	3652	2387	3307	7079	8392	9839	4940	1069	5816	7771	5609	7648	6367	1892	6174	6203	4592	6819	5775	1167	7380	6311	4901	6391	7996
YCR079W	8820	5153	6999	7112	7591	5981	7605	11174	6128	3117	2706	2010	5713	2928	4005	4815	5791	3672	6883	3268	4083	3139	3769	3169	6692	2398	2290	2029	2493	1719	3883	3512	2482	2260	2673	3512
YCR081C-A	0	0	0	0	0	0	0	0	0	0	0	0	0	0	0	0	0	0	0	0	0	0	0	0	0	0	0	0	0	0	0	0	0	0	0	0
YCR081W	662	149	420	247	865	596	151	847	818	718	495	453	353	332	870	1025	1582	577	135	779	955	623	1003	713	306	1012	979	814	1684	720	168	1429	1060	771	997	1229
YCR082W	3834	2599	3105	3531	4329	2893	2892	5353	2905	2761	2356	1663	2762	2027	2343	2780	3440	2296	2578	1967	2371	1785	2430	2107	3227	1864	1626	1514	1796	1408	1933	2272	1569	1381	1474	2188
YCR083W	22450	16579	14615	18168	13258	12312	24244	26743	9578	7503	6607	6386	11099	6277	4448	5979	7330	4801	14410	3726	3253	2584	2987	3262	7380	1999	1658	2889	1998	1162	4606	2186	1582	1465	1567	1714
YCR084C	4080	1613	1570	1880	2930	2222	1720	11963	14933	13116	10953	9987	4483	7454	16958	20101	21401	12026	2541	14207	21554	14546	18370	17773	2148	13729	14356	10144	15309	13338	2417	16836	13398	10015	14614	17020
YCR085W	212	298	257	265	146	112	231	184	41	90	88	114	101	120	56	55	55	64	269	72	53	43	67	38	118	39	15	65	56	22	103	33	38	19	12	35
YCR086W	891	672	648	643	1047	598	346	565	775	885	707	572	347	468	1097	1249	1215	513	420	827	1502	1163	1474	1206	403	629	621	503	815	689	141	967	737	447	589	790
YCR087C-A	0	0	0	0	0	0	0	0	0	0	0	0	0	0	0	0	0	0	0	0	0	0	0	0	0	0	0	0	0	0	0	0	0	0	0	0
YCR087W	2	0	2	0	2	0	0	0	6	1	6	0	3	0	3	7	7	1	0	6	5	4	3	3	1	0	1	2	2	2	0	12	5	2	2	0
YCR088W	1618	938	787	1080	1114	724	1423	9754	14037	7553	6901	6041	2801	4572	10758	13256	12798	7187	1369	9025	14415	10269	13849	12002	918	7459	7937	4979	7351	7613	1127	8880	7235	5329	8743	10431
YCR089W	402	252	202	198	543	221	211	565	869	896	823	618	364	494	1099	1364	1529	821	163	979	1356	1031	1314	1137	208	921	852	644	963	849	136	1191	969	439	844	997
YCR090C	3862	2561	2748	3031	3587	2667	2460	4980	2412	2151	1533	1387	3012	1654	1686	2142	2625	2257	2597	1265	1810	1391	1620	1255	5288	1859	1458	1704	1886	1154	2983	2278	1624	1188	1490	1911
YCR091W	2298	677	786	1128	3747	2181	1894	7521	8664	1650	1502	1076	1068	1484	3466	4867	5095	2663	709	3104	4940	3372	4207	3468	943	2173	2149	920	1470	1317	388	2480	2192	2573	3839	5194
YCR092C	2310	895	1133	994	2138	1619	597	1279	1380	1699	1204	1423	910	916	1986	2310	2651	1390	775	1568	2447	1794	2213	2035	1066	1605	1362	1536	2206	1646	858	2198	1511	984	1359	1739
YCR093W	7489	3329	3236	3426	9050	6436	2712	7960	10619	7460	5869	5626	3103	4178	9339	10959	13284	7150	2009	8009	11526	7854	10696	9643	2999	8205	8370	6224	10302	7797	1997	9828	8354	5763	8728	10618
YCR094W	2983	1316	1354	1280	2874	1773	746	1785	1950	1758	1462	1072	915	909	2254	2708	2907	1490	657	2128	2826	1990	2600	2259	1079	1844	1789	1404	1925	1647	503	2047	1585	1417	1677	2635
YCR095C	2490	1330	1867	1500	2047	1237	1399	2591	1073	1463	1153	951	1874	1142	1386	1722	1958	1148	1382	910	1584	989	1431	1143	3170	1450	1118	1113	1495	890	1394	1462	1037	984	874	1527
YCR095W-A	490	214	273	163	344	152	136	198	157	210	163	114	172	115	219	216	239	159	152	214	205	183	179	225	343	209	138	145	162	121	107	242	143	142	121	202
YCR096C	2	1	2	0	0	1	1	2	1	0	0	0	0	0	0	0	1	0	3	2	0	1	2	0	1	0	0	4	0	1	0	0	0	0	1	0
YCR097W	9429	9489	8784	10350	6208	5195	14465	11935	4307	3926	3409	4109	7315	4490	2654	2557	2869	2820	8657	1330	1341	1060	1238	1249	6280	1563	1110	2573	1488	845	4306	1784	1180	1521	813	1479
YCR097W-A	34	17	25	16	18	19	10	47	24	7	16	5	13	5	9	9	19	17	12	13	28	5	7	11	31	9	15	5	10	9	4	7	3	14	8	14
YCR098C	1266	793	706	536	967	464	493	1151	912	705	600	279	668	425	734	1117	1465	439	619	983	1041	919	1127	896	315	144	183	92	143	109	78	153	144	143	230	169
YCR099C	323	182	235	212	388	396	225	443	318	77	67	51	128	68	116	212	298	92	98	88	206	117	202	166	122	71	44	36	22	27	43	45	53	129	175	238
YCR100C	194	112	165	157	370	239	145	376	278	52	32	33	114	42	92	171	229	87	96	124	131	80	108	97	80	57	50	32	21	26	18	85	47	136	152	245
YCR101C	55	33	49	59	131	41	39	147	154	20	17	16	39	19	51	73	122	65	34	55	78	56	73	43	33	12	8	16	15	10	26	49	42	61	69	133
YCR102C	1	0	3	0	1	1	0	1	0	0	1	0	0	0	0	0	0	0	1	0	2	0	1	0	1	0	1	0	0	0	0	1	1	2	1	1
YCR102W-A	2	0	0	1	0	0	0	2	3	0	1	0	0	0	0	4	8	0	0	1	1	1	2	0	0	1	1	0	1	0	1	8	1	2	2	0
YCR104W	22485	43684	53223	14812	43590	40257	9322	27254	28636	6647	16191	17702	9563	17662	36089	13084	32547	31591	11388	21603	37608	9654	32449	40346	15726	30192	29037	6452	28460	27338	7166	34208	27144	5941	29390	31834
YCR105W	1284	699	783	820	1268	799	602	967	768	508	523	322	480	336	676	821	942	340	602	603	717	623	825	559	611	335	327	218	362	292	243	448	329	281	355	416
YCR106W	56	18	31	26	109	45	23	39	49	69	49	44	20	21	105	93	145	68	19	73	100	44	77	71	30	78	64	68	116	57	20	119	94	36	65	59
YCR107W	112	87	82	104	175	104	92	195	191	113	113	65	71	65	185	196	193	112	85	139	193	138	207	170	81	102	122	65	122	122	44	138	111	75	140	116
YCR108C	0	0	0	0	0	0	0	0	0	1	0	0	0	0	1	0	0	0	0	0	0	0	0	0	0	0	0	0	0	0	0	0	0	0	0	1
YDL001W	1885	1044	1210	1166	1916	1168	722	1309	872	992	824	621	1287	684	1394	1498	1782	795	921	1049	1395	1025	1439	1307	1779	1023	1031	815	1145	971	686	1504	964	698	809	1120
YDL002C	6849	3568	4106	3876	6169	4059	2606	4018	1701	2059	1535	1231	3350	1311	1816	2232	2687	1554	2768	1225	2203	1542	1765	1477	7255	1504	1378	1481	1995	1212	3420	2196	1405	1578	1535	2474
YDL003W	2730	1677	2011	953	1670	1273	1098	1035	1244	1390	854	692	1585	1013	4386	5038	6457	1811	1417	3545	4985	3317	4290	4096	1092	2961	2686	4053	5687	3673	611	4182	2731	1553	1795	2579
YDL004W	52657	24617	27931	29016	37557	34212	28578	34477	19407	13563	10568	10173	19182	7427	12989	17265	17830	12500	21763	10727	17413	12283	14150	14104	34657	7630	7395	6981	8965	5792	18417	10134	7158	6120	8157	9434
YDL005C	1693	862	991	913	2186	1334	796	1800	2986	2158	1551	1383	766	985	2857	3310	3651	1601	507	2355	3868	2654	3273	2932	512	2049	2020	1584	2350	1774	398	3041	2337	1656	2138	3150
YDL006W	4077	2787	3031	2773	4506	3281	1588	4105	2217	1928	1752	1335	2918	1489	2445	2621	3546	2198	2378	1992	2919	1974	2552	2123	5568	2205	1763	1774	2408	1649	2891	3252	2112	1813	2197	2856
YDL007C-A	25	19	60	34	28	14	36	40	25	13	12	23	26	14	5	15	13	22	30	7	19	17	36	19	24	1	6	0	0	12	10	13	0	0	3	4
YDL007W	23573	12937	14369	11304	22700	17447	7201	16786	12335	9925	7957	6665	12124	5903	14831	16277	19330	7743	9395	11927	18000	13258	17049	15315	16369	9814	9515	9099	11732	8963	6523	13775	10208	9067	11113	14566
YDL008W	2787	2203	2278	2130	2546	1553	1555	3210	1522	1686	1118	903	2527	1471	1298	1592	2100	1560	2473	1006	1072	908	880	1040	2969	1370	980	1320	1389	861	1952	1578	917	846	718	1141
YDL009C	95	53	74	72	100	86	29	46	59	34	10	18	42	42	70	95	42	45	65	73	75	59	80	64	59	50	37	34	48	58	22	68	41	28	40	70
YDL010W	733	345	491	359	569	530	151	315	194	165	198	139	338	218	435	492	587	336	307	400	625	457	442	488	437	281	308	198	278	272	176	429	258	253	307	450
YDL011C	1	0	0	0	2	0	0	1	1	0	0	0	0	0	0	2	1	3	0	1	0	1	2	0	2	5	0	0	3	0	0	0	1	1	0	1
YDL012C	1664	1460	1536	1143	1548	933	662	762	683	901	825	547	822	525	1323	1395	1493	695	893	1057	1429	1238	1668	1436	1269	887	979	707	1098	933	349	1315	810	625	838	998
YDL013W	1428	755	722	572	1404	812	591	2097	2668	2161	1738	1600	785	1122	2612	2866	3392	1422	635	2156	3152	2410	2850	2673	828	1843	1733	1501	2256	1878	390	1941	1561	1574	1849	2587
YDL014W	10939	3597	3532	3021	6563	4572	1831	6299	7635	34502	28130	27959	9106	13201	29079	23128	27610	14293	4691	18645	26372	18844	25071	24165	6973	25997	26400	22330	32197	27204	5173	30773	21287	16817	22458	30198
YDL015C	13303	8895	9935	9214	14355	8525	9893	18100	8813	9520	8057	6369	11447	6799	8001	9876	10672	9617	7322	6521	9783	7418	9269	7358	20656	6727	6470	4935	7459	5459	8700	8007	5790	5131	6461	8482
YDL016C	860	794	763	771	1095	541	702	1507	783	939	817	620	923	753	714	818	781	844	681	520	796	672	937	752	1124	580	477	444	503	460	532	599	354	325	433	541
YDL017W	753	347	349	231	709	537	140	296	339	453	330	325	193	243	630	810	912	444	219	563	930	632	693	689	321	514	570	665	918	671	237	1075	780	519	694	912
YDL018C	1866	1101	1316	1256	1925	1410	610	1556	731	791	543	400	1388	641	890	1170	1371	1127	1090	732	1250	851	1005	786	1328	615	499	679	669	484	1043	1043	658	705	662	1244
YDL019C	4506	2079	2222	3340	5687	3338	4697	27336	37350	6156	5392	4282	3998	5306	14206	18199	19938	9513	2797	12227	18940	13540	17039	15344	2422	9906	10239	6339	8513	7147	1808	8308	6605	9770	13520	17923
YDL020C	15832	8385	9806	8120	19619	12702	7050	15107	15469	9003	7365	6233	5237	5216	10788	12741	17191	7154	4498	10649	13097	9693	13459	11285	6295	7670	7039	6884	8629	6983	2821	11484	8379	6573	8206	11295
YDL021W	23189	13224	14546	19843	24670	20588	15265	31605	21469	8114	6366	5156	13036	6983	13647	16422	18781	10280	12157	11137	16011	11913	15115	14171	17023	9873	9522	6903	8664	6647	11623	16902	11605	9797	12064	16230
YDL022C-A	6	2	13	13	7	9	2	2	8	7	0	0	4	2	0	8	0	3	7	4	1	4	7	9	1	2	3	1	0	1	1	2	0	2	1	3
YDL022W	29478	11722	8203	14882	34848	24657	14928	53585	63953	23077	22828	16765	12010	18426	36949	44049	51029	25708	10065	31593	43866	31638	43400	38434	5461	15421	17730	7909	11073	10929	4728	27618	22427	20439	31247	36936
YDL023C	338	72	64	114	566	256	101	525	688	285	221	216	154	190	352	405	580	264	119	343	431	260	375	310	58	168	212	109	146	111	73	330	258	230	377	392
YDL024C	641	294	260	416	545	399	273	441	268	240	242	143	267	156	239	317	352	164	270	262	288	217	375	293	298	162	167	89	172	125	197	313	208	170	196	207
YDL025C	4940	2416	2360	2537	4981	3410	2138	5099	5340	2485	2419	1932	1673	1881	4054	4691	5643	2741	1438	3271	4373	2876	3891	3681	1850	3576	3326	2273	3187	2298	955	3783	2887	2921	3714	5221
YDL025W-A	0	0	0	0	0	0	0	0	0	0	0	0	0	0	0	0	0	0	0	0	0	0	0	0	0	0	0	0	0	0	0	0	0	0	0	0
YDL026W	4	13	9	5	16	12	4	21	16	8	14	2	8	3	5	8	13	15	7	6	13	16	12	5	15	3	6	3	4	5	5	10	4	4	5	3
YDL027C	4607	2858	3443	3525	5312	3454	4575	9183	6268	2375	2288	1733	3338	2085	3797	4681	5630	2603	2440	3381	4385	3290	4320	3771	3077	2642	2577	1899	2165	1861	1261	3174	2272	2184	2656	3514
YDL028C	3991	1945	1953	2296	3777	2848	1656	3121	3188	2344	1938	1735	1383	1325	2695	3598	3823	1895	1334	2502	3623	2486	3359	2897	1890	2103	1855	1787	2420	1918	1208	2596	2176	1680	2102	2996
YDL029W	18597	10444	11649	10769	16817	12894	9110	14090	14239	8185	6465	4791	7945	3955	11584	13918	14931	6964	7950	9176	12588	8984	12162	11034	15257	7843	8017	6281	9031	6676	4214	10486	7971	6726	8567	10867
YDL030W	1418	559	763	471	1047	788	460	742	913	1009	786	682	470	417	1244	1249	1523	714	372	873	1364	1045	1339	1197	769	893	898	843	1013	892	243	984	687	559	685	993
YDL031W	2496	1058	1530	1492	2432	1755	655	1763	1843	6340	5167	4501	1548	2158	6080	5122	6839	2631	963	4128	6344	5204	6502	5678	1384	5018	4515	3942	6429	5236	1022	6520	4813	3403	4223	5775
YDL032W	1	1	1	1	0	0	12	0	1	0	0	0	1	0	1	1	0	0	0	0	1	0	1	0	0	0	0	1	0	0	0	2	0	0	0	0
YDL033C	2700	1146	1161	1148	1956	1724	488	1075	1231	1746	1445	1330	613	825	1970	2158	2307	1058	617	1381	2326	1716	2094	2004	605	1393	1357	1272	1649	1348	405	1850	1301	845	1222	1613
YDL034W	4	3	3	1	2	0	1	3	8	7	7	2	2	2	12	6	7	4	0	4	7	4	10	8	6	5	5	6	8	2	2	9	2	2	6	5
YDL035C	4444	2131	2716	1918	4479	3038	2191	4062	4900	2850	2285	1881	1798	1490	3551	3903	4863	2242	1202	2863	4442	3226	4217	3729	2023	2512	2630	1955	2696	2049	731	2544	2059	1849	2607	3074
YDL036C	2692	1793	1939	1407	2289	1601	819	902	993	1638	1410	1235	1076	701	2210	1757	2265	1167	1104	1378	2116	1476	1923	1850	2237	1826	1837	1528	2309	2083	975	2452	1803	1161	1654	2201
YDL037C	16	3	8	16	17	23	0	31	45	24	35	19	15	13	55	48	53	18	0	46	59	32	48	56	82	592	506	145	412	251	36	277	173	235	336	536
YDL039C	459	498	502	203	313	194	395	445	280	400	372	283	342	312	278	342	470	259	395	300	333	285	365	319	636	2194	2120	670	1703	1477	100	983	826	1030	1637	1856
YDL040C	6627	2880	3225	2672	7666	4704	1265	5350	7759	6427	6026	4597	2676	3925	10116	10544	12501	5888	1471	7157	11153	8042	10290	9215	2157	8024	7956	5101	8540	7251	1212	9473	7448	5740	7971	10041
YDL041W	5	2	8	0	1	2	0	1	2	1	0	0	0	0	1	0	3	0	0	1	1	0	0	0	0	0	0	0	1	0	0	0	0	0	2	1
YDL042C	1667	1104	940	985	1459	1043	647	1058	1222	1264	1207	962	595	711	1626	1674	1837	1089	594	1261	1883	1476	1842	1636	556	1094	1066	831	1253	1272	241	1295	1091	655	948	1214
YDL043C	1320	663	718	621	1179	774	511	823	671	820	550	462	668	347	1048	988	1166	493	489	706	947	767	865	748	1435	838	803	726	1072	724	452	906	618	426	641	812
YDL044C	1050	573	715	461	899	801	406	730	714	563	407	314	576	304	1025	1105	1331	401	476	741	1319	1013	1273	932	631	679	609	570	869	570	389	959	604	533	684	993
YDL045C	4535	2776	2770	3052	4202	3219	1975	3279	2501	1634	1219	946	1820	1006	2386	2912	3057	1320	2037	1855	3104	2293	2715	2442	2933	1501	1584	1070	1522	1387	1230	2066	1636	1267	1644	2260
YDL045W-A	1438	1113	1027	1117	1197	982	1034	1279	1014	714	611	553	535	440	1001	1108	1264	697	899	777	1052	747	1161	908	952	748	674	539	657	588	276	833	596	439	690	750
YDL046W	48188	33775	26106	36762	41729	39194	35944	30570	24507	12297	10534	8455	11831	7621	13845	18864	16976	10105	20788	12324	16811	14267	16493	16124	18218	7246	7966	6573	7025	6458	6574	9262	7625	6288	8512	10036
YDL047W	6272	2814	2093	2983	4890	4548	1576	4098	4235	4201	3762	3240	1890	2409	5282	5288	6524	3312	1893	3875	5596	3941	5086	4934	1823	3940	3769	3234	4864	3718	1190	5393	4250	3034	3910	5357
YDL048C	4009	2411	2062	3066	5865	3392	2812	8342	9170	7505	6995	5174	2925	4179	8870	10613	11329	5192	2352	7703	10594	8336	11599	9532	2519	7078	7221	4185	6157	5876	1312	7913	6649	5806	8191	9745
YDL049C	3649	2324	2670	2580	3438	2016	1759	3166	1794	2228	2348	1499	2548	1543	2665	2921	3231	1668	1965	2202	2643	2123	2883	2446	2847	1397	1404	958	1631	1212	981	1445	1068	909	988	1461
YDL050C	106	64	86	76	85	75	50	69	26	82	39	62	74	43	40	44	42	40	55	52	57	52	50	52	72	22	22	20	42	22	32	22	15	15	14	35
YDL051W	6490	3912	4991	3969	5385	3403	2506	3858	1708	4533	3282	3056	4561	2157	3651	3232	4584	2469	3391	2632	3241	2424	3346	2787	9683	4432	3688	3664	5300	3340	4463	5165	3486	2658	3067	4685
YDL052C	16995	8408	6899	4340	10123	7933	2092	7123	8938	8940	8941	7195	3520	5569	12097	13176	15076	7717	2347	9976	15147	11221	14789	13323	2316	9406	10306	7329	10143	9955	1388	8573	6677	6194	8315	10414
YDL053C	7421	4817	4330	5409	7486	5006	4688	7008	5796	2906	2802	2267	3186	2373	3962	4509	5373	2787	2895	3171	4422	3695	4319	4066	2815	2810	2799	1777	2316	2271	1198	3155	2509	2351	2755	3963
YDL054C	4224	2763	2932	3275	4289	3295	2700	4255	2370	1663	1482	1180	2341	1272	1802	2426	2694	1846	2649	1741	2196	1912	2106	2038	5195	1719	1676	1443	1874	1282	2297	2302	1793	1608	1871	2564
YDL055C	128679	86011	109473	88259	113141	77920	61255	101752	48332	41018	33643	25428	99598	38328	59783	80338	90864	57689	83519	58050	82801	63233	77108	71911	170634	60720	59246	46345	72972	55473	57059	79669	60568	42435	52662	72317
YDL056W	1471	707	769	788	1956	964	807	2836	3538	2610	2323	1811	1078	1271	3632	3689	4705	2102	488	2961	4236	3126	4192	3259	540	2816	2686	2008	3124	2311	379	2801	2218	1831	2412	3376
YDL057W	2116	1417	1640	1555	1963	1481	1272	1566	1034	768	769	572	926	606	914	1103	1219	705	1205	667	946	752	1030	773	1127	508	529	530	578	480	559	764	504	474	464	775
YDL058W	1330	647	786	807	1764	1128	454	2175	3957	4086	3050	2736	1095	1751	6020	6738	8948	3055	554	5342	8287	5784	7470	5960	962	5870	5385	4116	7156	5258	915	7282	5704	4096	5872	7612
YDL059C	4393	3562	3799	3347	4157	3009	2232	2724	1854	1777	1528	1240	2423	1160	1986	2444	2679	1531	3190	1785	2401	1876	2224	2096	3793	1776	1633	1818	2509	1811	2256	2815	1911	1274	1536	2179
YDL060W	3018	1313	1519	918	2542	1705	407	1241	1231	7757	6227	5742	1553	2175	5655	4340	5609	2333	863	3730	5198	4074	5100	4699	1323	4340	4259	4236	6518	5020	1035	5845	4127	2349	3175	4355
YDL061C	26440	23104	24389	20119	27194	14989	17203	21763	12245	21086	21514	14836	22076	18344	22409	22178	24933	20256	18128	14153	18518	14543	21764	17877	35910	17820	16202	11541	17539	14257	15532	19517	13726	10322	14926	17636
YDL062W	3	2	2	1	6	0	1	2	0	5	0	2	0	1	1	2	2	1	0	3	1	1	2	1	8	3	1	1	7	3	0	3	1	1	0	1
YDL063C	2412	1373	1811	967	1775	1055	781	1133	448	3459	2934	2389	2061	1344	2392	1639	2217	969	1184	1354	1878	1721	2066	1803	3480	2295	1964	2128	3599	2431	1270	2649	1904	835	1116	1389
YDL064W	8677	5734	5361	5180	6352	5540	3281	3514	2410	2988	2162	2102	2868	1941	3158	3749	3821	2520	4087	2651	3666	2837	3284	3417	4895	2476	2286	2031	2664	2214	2396	2707	2186	1768	2141	2901
YDL065C	2482	1522	1845	1358	3723	2672	809	2073	3064	1888	1381	1018	1420	876	4243	4737	5893	1139	866	3414	5384	3839	4791	4117	1163	3128	2800	2785	3432	2793	465	4305	3027	2523	3412	3970
YDL066W	25265	13217	14268	12227	16726	14404	5439	9955	12419	9545	9655	7541	5572	6143	13699	15333	16422	9507	6065	10054	15630	11726	14803	14903	7262	10224	10817	7863	10811	9885	3725	12998	10663	7845	11092	13717
YDL067C	67454	44692	50004	56847	45933	39519	58289	59791	28205	32818	19775	21068	42233	21513	19842	24946	27785	24249	49900	14762	17280	12787	14722	15415	51813	16434	12893	17304	18652	9602	41390	18135	12357	9934	11154	15684
YDL068W	9	9	3	5	14	3	3	14	2	5	10	5	7	2	4	10	11	6	8	4	9	2	15	3	32	5	8	5	7	0	3	6	1	4	11	3
YDL069C	952	756	753	969	912	716	784	889	457	517	486	497	703	464	616	654	671	540	624	404	581	408	548	501	692	371	349	307	352	320	338	458	218	242	250	369
YDL070W	16981	8416	10670	11782	17614	12085	8737	14536	12334	7493	6512	5097	7816	5115	9754	11189	14685	7230	5747	8341	12942	8918	11659	10387	7281	8089	7302	4496	6330	5778	2471	8158	6263	5843	6755	10326
YDL071C	174	75	98	121	158	104	93	79	81	50	34	17	70	34	90	68	93	56	84	58	98	55	77	78	104	56	47	30	71	49	15	62	63	35	53	95
YDL072C	12974	10326	11512	13374	17141	10028	15744	29203	15188	6017	5936	3895	10651	6651	7232	9851	10872	8721	10026	6858	7960	6068	9009	7340	14275	5132	4867	3687	4802	3811	7619	6959	5298	4399	5375	6640
YDL073W	3932	2377	3021	1427	3669	2511	759	2187	1993	2750	2079	1754	2266	1237	3837	3469	4409	1911	1387	2888	4316	3097	3849	3409	3072	3276	3014	2667	4078	2904	947	3378	2493	1985	2713	3250
YDL074C	2377	1031	1749	1094	2730	1594	983	1821	3091	3855	2528	2349	1468	1272	4212	4411	5776	2018	661	3309	5223	3663	4840	4155	1813	4098	3946	3426	5089	3823	545	4042	2977	2810	3457	4664
YDL075W	75048	53986	57090	44413	61123	44645	26454	38273	18570	43403	36235	29476	47972	31209	37926	44015	43310	34894	47382	22152	39136	31397	40223	30826	80263	26986	25466	22371	30686	23989	34869	34418	25768	21695	29835	37004
YDL076C	4575	2102	2421	2196	3432	2607	2526	3049	2434	1672	1108	1174	1935	906	1944	2256	2547	1244	1736	1583	2332	1706	2029	1890	2889	1269	1261	1071	1231	1018	1037	1431	1251	998	1366	1802
YDL077C	1873	938	1041	1142	2256	1480	770	1833	2305	1564	1439	1104	807	1005	2497	2893	2996	1440	567	1819	2903	1976	2640	2473	805	1639	1718	1113	1847	1492	399	1977	1653	1435	1864	2402
YDL078C	28294	15123	19177	21295	26463	18901	19849	36495	16588	10084	8305	6242	19418	8918	11148	13980	16582	10667	16598	8933	11980	8924	11580	9774	24505	8541	7496	7660	9747	5795	14318	11849	8481	7808	8061	12120
YDL079C	12567	6055	7586	20902	38912	30065	3747	6418	6973	2531	1689	1436	3397	1936	5156	7867	7917	3854	3776	4394	7731	6361	6803	6145	4367	3162	2786	3134	4192	3011	5764	15981	12568	8269	10064	14456
YDL080C	2079	1117	928	989	1881	1271	402	978	965	1247	1048	984	630	725	1882	2118	2132	1086	523	1323	1857	1544	1754	1696	485	1094	1277	928	1347	1231	280	1291	1070	892	1262	1503
YDL081C	101326	78814	78708	69990	92249	54714	46840	67773	38379	71936	56008	41780	94688	57149	67971	65507	79604	61095	67636	47230	54319	39119	59313	48323	140123	55905	46528	45451	52312	39346	58126	56869	38206	32045	41653	51324
YDL082W	20890	14289	15620	11916	16078	10191	6194	6544	5928	17768	13810	11001	11242	7255	18663	17573	19339	8201	9275	11687	17340	13611	18989	15838	19410	14919	15022	10176	15536	13443	5315	16792	12210	10613	13326	17365
YDL083C	124956	99094	100489	83086	90358	65987	56465	57428	27235	60807	47378	40056	84121	47554	48442	48978	56929	46442	84580	31165	43656	32462	42567	37004	150316	42704	36007	37601	41460	32126	65295	42711	30456	27001	32865	43927
YDL084W	22530	14269	17950	12808	24006	14468	9578	20305	16641	15720	12214	9008	16988	9049	21924	24685	27573	12980	11684	17775	24529	18892	25010	21214	26080	16606	16113	11899	19224	14496	7699	21338	15076	12750	15668	21252
YDL085C-A	11029	8650	9290	8405	6922	5247	5736	5761	2014	3232	2109	2331	7138	3859	2710	2852	4198	3156	9335	1846	1974	1191	1801	1664	10880	2665	2093	2770	2608	1470	6032	2245	1638	1773	1520	2246
YDL085W	4154	1963	1511	3219	6053	2985	3237	10969	11394	2135	2630	1495	1150	1688	2490	4513	5248	1740	1157	3196	3338	3535	4772	2897	492	516	721	554	450	475	288	553	673	843	832	992
YDL086C-A	0	0	0	0	0	0	0	0	0	0	0	0	0	0	0	0	0	0	0	0	0	0	0	0	0	0	0	0	0	0	0	0	0	0	0	0
YDL086W	1586	1017	924	1069	1467	1030	506	1032	1242	776	745	525	415	436	903	1260	1096	520	462	669	1037	891	1112	951	314	454	482	357	406	444	152	525	472	429	574	623
YDL087C	174	89	36	95	186	87	54	220	362	278	221	200	124	130	349	419	486	243	74	272	386	245	360	242	84	269	321	266	317	272	83	467	359	260	343	457
YDL088C	3571	2326	2411	2580	4260	2598	2422	3847	3838	2784	2412	1938	1863	1560	3575	3560	4291	2242	1462	2777	4283	3231	3800	3414	2988	2936	2966	2149	3216	2679	1007	3587	2653	2084	2946	3785
YDL089W	3485	2199	2594	1922	3155	2314	2131	4059	2113	1150	1089	748	2158	1130	1865	2175	2431	1340	1785	1426	2114	1794	2085	1845	2600	1047	1091	871	1216	1134	1008	1231	980	1036	1204	1776
YDL090C	3823	2170	2394	2154	3228	2788	1959	2874	1674	1002	840	590	1959	806	1512	1974	2078	1097	2034	1302	1671	1313	1725	1606	2478	903	885	859	1076	918	1286	1337	955	858	1124	1285
YDL091C	2708	1594	2052	1877	3592	2573	1830	2705	3775	1620	1086	829	1232	686	2739	3215	3522	1182	1047	2247	3272	2616	3125	2893	1149	1589	1653	1196	1731	1474	479	2226	1946	1830	2200	2715
YDL092W	4881	3700	4040	3584	3999	2752	2506	4213	2141	2757	2421	1879	4089	2410	2830	3094	3468	2344	3925	1991	2915	2335	2942	2314	5105	2218	1844	2058	2386	1669	3089	2779	2020	1387	1908	2629
YDL093W	6689	3005	4018	2661	5970	5351	1119	2203	2457	1965	1904	1799	1609	1617	4354	3987	5406	2988	1511	3359	5087	2786	3982	4362	4725	5147	5006	4071	6754	4515	1876	6762	5221	3011	4906	6318
YDL094C	99	115	90	112	130	84	71	75	58	65	44	48	47	55	113	105	103	67	71	66	101	119	131	104	85	82	68	57	66	76	50	116	73	47	69	64
YDL095W	18705	8698	9778	9419	18794	13113	5221	11358	13044	9122	7325	5848	6814	6679	16206	18885	20573	11406	4932	13119	19400	14731	18374	17955	8135	13869	14824	11444	16266	14199	4181	18061	14102	11144	15350	19506
YDL096C	3	6	0	5	4	2	1	4	3	1	5	6	1	1	1	2	4	3	1	2	6	1	6	5	0	2	3	2	1	3	1	6	6	4	4	5
YDL097C	14310	6255	7786	7334	15477	11064	4161	11091	12930	8475	7693	6275	4641	5499	12997	14617	17591	8073	3580	10954	15593	11214	15154	12595	4754	8717	8833	6292	9323	7805	2310	12602	9691	8076	10143	12858
YDL098C	1456	863	1044	708	1341	911	615	1278	436	681	570	611	983	615	622	719	829	745	723	443	969	588	758	522	1327	479	455	419	553	395	473	574	387	545	460	698
YDL099W	5963	3987	4101	4062	6750	4469	2610	3438	8105	8018	5582	5089	2493	3045	11887	12594	15039	4873	2741	10032	15386	11502	14143	13298	2871	8359	7632	6944	8687	7812	2426	10707	7779	6189	8514	11107
YDL100C	27124	22901	23060	16572	24860	17597	9516	16819	8217	8578	8040	5383	13436	7852	12758	15090	17728	9135	18034	10017	14113	10493	14469	11807	22032	10426	9832	8324	11640	8677	9813	13625	9920	8507	10512	14315
YDL101C	2445	1573	1860	1657	2710	2214	938	1476	1391	759	700	480	1258	658	1893	2617	2782	1233	1183	1709	2870	1954	2404	2326	1496	1412	1431	1260	1898	1584	808	2500	1900	1261	1759	2332
YDL102W	2757	1276	1524	1102	2818	2061	485	1256	1384	1724	1484	1250	978	1094	2847	3487	4062	1878	561	2360	3610	2412	3148	2964	1543	2239	2196	1822	2808	2210	578	3488	2544	1748	2253	3115
YDL103C	2711	1141	1159	1155	2645	1805	673	2147	3081	2149	1879	1205	1216	1382	3920	4757	5229	2506	631	2949	4598	3430	4380	3766	1013	3168	3077	2189	3842	2800	698	4674	3314	2765	3570	4990
YDL104C	1747	1116	1225	1030	1742	1224	731	1235	661	913	688	512	910	498	963	981	1238	798	874	689	1093	833	927	853	1352	614	645	600	820	572	948	912	628	510	555	788
YDL105W	1619	952	1064	931	1505	982	361	361	457	561	444	358	629	329	882	1086	1074	540	715	691	1102	817	950	893	793	463	415	594	799	632	273	779	571	310	433	566
YDL106C	1752	864	1167	860	2107	1672	577	1365	1912	1442	1013	775	766	793	2143	2558	2704	1242	486	1773	2693	1924	2450	2188	820	1396	1365	1094	1726	1736	344	2208	1741	1352	1889	2497
YDL107W	1538	806	975	717	1491	1106	797	1689	1291	634	688	594	971	528	983	1497	1852	761	629	954	1615	1069	1563	1094	1018	690	728	690	976	636	411	1104	757	725	935	1112
YDL108W	3060	1613	2041	1607	1932	1367	1352	1355	822	977	844	703	1486	614	1210	1357	1534	675	1517	948	1369	1032	1341	1170	2369	1007	864	857	1058	805	1010	1173	741	680	817	1056
YDL109C	367	143	170	118	256	174	65	538	710	797	794	554	235	386	928	872	1197	612	180	595	1048	645	815	760	106	657	653	650	859	562	123	851	592	446	592	832
YDL110C	12819	9452	9993	15363	16318	10654	17708	27436	12914	3010	3275	1904	8092	3860	4946	6964	6975	3600	10368	4584	6194	5179	6354	4898	4821	1655	1984	1433	1311	1443	2402	1618	1580	1955	2219	2689
YDL111C	4472	2591	2771	2462	3651	2414	1332	1787	1720	2400	1710	1465	1534	1136	2558	2399	3013	1453	1526	1757	2282	2046	2536	2258	3304	2215	2181	1757	2423	1905	987	2607	1757	1255	1645	2236
YDL112W	4923	2446	2690	2255	4986	3938	930	1822	1791	4632	3388	3387	1743	1854	4520	3962	5211	2589	1235	3303	5016	3755	4706	4286	2772	2883	2990	3049	4183	3156	1446	4995	3760	2124	3199	4003
YDL113C	5326	2483	2959	3129	5741	3603	3030	4709	4628	1939	1453	1181	1998	1275	3067	3594	4769	1849	1419	2660	3450	2693	3194	2719	2228	1822	1486	1222	1626	1155	801	2908	2312	2202	2520	3868
YDL114W	112	65	45	106	78	72	74	74	41	48	14	13	71	17	47	53	37	28	55	57	30	67	64	61	49	14	30	19	31	20	17	35	40	19	19	32
YDL114W-A	0	0	1	1	0	0	0	0	0	0	0	0	0	0	0	2	0	0	0	0	0	0	0	1	0	0	0	1	0	0	0	1	0	1	0	0
YDL115C	4129	2646	2544	2626	4963	3623	1713	3970	3763	1774	1370	1031	2113	1003	3122	3763	3858	1373	1621	2513	4009	3093	3733	3379	2606	1795	1858	1602	1954	1534	1121	2853	2141	1899	2455	3051
YDL116W	4090	2383	3280	2193	4740	3261	1749	2802	3248	3284	2444	1944	2440	1286	4494	4202	4951	2168	1759	3121	4339	3332	4333	3877	3962	3367	3287	2966	4574	3155	1012	4540	3195	2555	3323	4119
YDL117W	2253	1221	1500	1452	2876	2007	906	1990	2805	2195	1796	1496	848	1053	2643	2894	3019	1520	721	2016	2666	2337	2957	2738	1243	2258	2160	1930	2806	2172	781	2453	1867	1322	1788	2196
YDL118W	32	11	19	3	12	7	16	9	11	8	2	4	4	0	14	2	15	0	3	11	5	1	5	15	30	8	13	13	15	4	7	6	2	5	10	3
YDL119C	2425	1558	1652	1390	1907	1570	1847	2656	1418	838	663	604	1353	712	883	1200	1440	812	1275	755	1014	734	1203	895	1650	696	656	431	577	430	871	741	554	580	730	930
YDL120W	8252	5036	5402	5401	6935	6163	3964	4975	3376	2453	2249	2078	3597	1834	4034	4328	4324	2420	4194	2953	4387	3184	4085	4256	6951	2823	2688	2195	2693	2492	2620	3349	2671	1986	2923	3630
YDL121C	3820	2064	2145	2144	2576	1975	1339	1911	787	2601	1600	1561	3008	1309	1345	1291	1950	1571	1714	1067	1035	753	922	887	5039	1613	1193	1689	1972	823	2320	1695	1103	904	778	1275
YDL122W	3943	1464	2391	1412	4462	3018	855	2528	4281	5273	4021	3789	1337	2055	5923	5718	6792	2782	637	4445	6756	4853	6122	5574	1412	4121	4218	3563	5835	4371	769	5352	4278	3004	3983	5188
YDL123W	3866	2321	2042	2978	4861	3072	1806	3175	3516	1367	1323	994	1445	1246	2075	2817	2917	1442	2298	1924	2472	2013	2563	2388	755	1112	1108	599	939	883	533	1647	1292	1104	1358	1838
YDL124W	36342	26005	24176	36346	49663	36959	40890	53294	63673	15605	16018	11759	9273	8971	19998	28859	30872	12887	14753	20319	27396	21459	28700	23704	6817	6135	7194	4330	5116	4961	2942	8779	7738	6469	8681	10353
YDL125C	19496	16102	16945	20953	22098	14815	18417	29451	14816	8855	7596	6105	15163	9709	10837	12534	15977	11688	16542	9460	11201	8303	12063	10459	21068	9478	8141	7234	8903	6732	11879	10900	8169	5677	8009	9765
YDL126C	33134	10529	11675	13628	32977	22311	9433	37027	50999	22595	18943	15736	10997	12439	35139	44749	55725	19548	7137	30344	43373	31077	41143	34285	9752	26442	25036	20783	32951	21390	6591	35321	27501	24473	30202	41108
YDL127W	1289	1173	961	926	970	860	784	835	683	519	481	376	596	508	957	1153	1124	694	777	684	1012	796	1000	876	591	669	749	657	932	786	387	853	672	388	501	654
YDL128W	7328	4156	4101	4149	5780	5173	2785	3682	3548	2678	2027	1674	1969	1715	3471	3743	4397	2218	1658	2326	3746	2945	3730	3263	3156	2614	2437	2080	2818	2208	1107	3032	2268	1942	2196	3064
YDL129W	1213	701	597	704	1246	780	500	837	593	324	289	317	305	234	471	510	637	224	292	370	439	414	405	382	426	264	234	308	343	223	159	406	335	205	202	260
YDL130W	51230	47340	44533	35055	50529	34176	22777	26579	19508	29671	25591	18415	33862	21350	39782	37458	42457	25436	34104	25413	34977	26262	37638	31887	58366	26325	26650	16154	24819	23539	14547	29939	22088	17095	24723	30238
YDL130W-A	15262	9911	12420	17553	20589	11399	20571	27273	18974	8013	7454	5989	11990	6253	9526	11613	13619	9519	9538	7918	11550	8072	11683	10103	10109	5718	5022	3511	4870	3953	4196	7021	4871	4437	5482	7180
YDL131W	35735	18830	21150	17825	26935	23609	6022	12423	16034	21731	19205	16249	10675	14811	37705	36387	41149	21236	7978	24604	37858	28116	34914	32027	12071	23219	26487	16827	26741	25280	5046	29902	23920	18903	27552	34461
YDL132W	8861	5844	6409	4853	9379	7302	4244	8020	7912	5215	4676	3632	4202	3419	7908	9361	10813	4465	4375	6394	9285	7354	9473	7418	3989	6301	6002	4908	6808	5126	1828	6943	5091	5110	6101	8141
YDL133C-A	199807	289269	241380	201850	141314	119672	199304	179289	66663	97302	80927	86050	186715	143717	83342	71792	79742	87602	235084	41858	35549	31585	41126	43099	157744	61331	44019	83444	53849	34981	136555	58878	41469	43078	31673	46962
YDL133W	7545	4947	6048	4387	8060	5867	3720	6331	5225	3665	3200	2552	4443	2186	5678	5649	7001	3112	3243	4065	5704	4039	5745	5084	5634	3299	3562	2897	4391	2961	2197	4853	3448	2899	3761	5286
YDL134C	12941	8941	9783	9590	13363	9742	7849	12454	8926	5792	4880	3958	7226	3755	7452	8197	9046	4958	7018	5833	7876	6022	7776	7207	9350	4252	4185	3517	4631	3802	3777	5896	4617	3980	5129	6340
YDL135C	15862	8850	11236	9964	13336	10476	7292	12414	5639	5152	4037	3268	9358	4708	5955	7729	8693	6809	8431	4413	7376	5020	6204	4991	15202	5523	4473	4424	5974	3939	7947	6569	5073	4253	4939	7881
YDL136W	55568	48312	50317	39870	34111	24138	26893	29568	10162	37860	28127	27454	46468	27592	21239	21903	24627	21000	40306	12580	17238	12625	16602	13413	52113	18079	13755	17108	17145	11744	23675	17594	12239	11984	11942	17450
YDL137W	35899	22728	25181	21427	32279	23769	18438	49087	26439	25126	18080	15158	27559	15355	20281	28328	33305	23022	20656	17963	28666	20685	24858	18540	43418	20545	17048	14701	20065	12428	20257	21414	15883	14000	16207	22966
YDL138W	2724	911	989	727	1526	1007	512	1346	1517	1594	1467	1358	780	880	2349	2342	2705	1219	555	1637	2426	1654	2069	2074	792	1877	1718	1211	1594	1326	359	1330	843	1296	1746	2082
YDL139C	646	335	381	358	593	484	261	418	899	563	404	324	182	224	843	1003	1027	377	218	659	1199	801	1066	977	123	529	520	397	513	558	77	696	583	453	603	689
YDL140C	4054	1232	1414	1351	5976	3438	1556	13927	19611	14436	12252	10734	5090	7143	17955	19774	25511	13267	2161	15738	22165	14163	20241	17747	1923	15466	15556	10944	18175	14840	2565	17852	15373	10510	17668	19815
YDL141W	1484	538	427	508	1252	576	477	1669	2125	2408	1972	1492	1013	1256	3163	3421	3658	2060	587	2308	3333	2313	2778	2827	608	2245	2315	1601	2660	2096	495	2666	2288	1539	2120	2705
YDL142C	5297	3821	4045	5168	5738	3988	4756	6191	2798	1536	1407	1027	3224	1619	1830	2082	2382	1970	3611	1410	1865	1397	1680	1567	4114	1094	916	928	1204	803	3248	1755	1340	939	1187	1592
YDL143W	14689	7028	8339	6389	12943	10223	3396	6202	7504	10069	9015	7717	4714	4904	12725	12564	14610	6727	3833	9263	14000	10006	13268	11937	7403	8240	8879	6828	9833	8362	2802	11578	8614	6754	9527	11529
YDL144C	4885	2111	1950	2291	3795	3025	1042	3012	3959	3274	3016	2385	1223	1706	4312	5020	5187	2395	1275	3105	5000	3789	4557	4361	928	2414	2681	2029	2869	2563	674	3390	2689	2044	3061	3752
YDL145C	24524	7809	7142	8218	24489	17989	4918	16436	20747	14940	13077	11597	7897	9978	23703	25519	28432	15796	5310	17881	27940	19539	25272	24064	6675	18170	19074	14235	20329	17332	5936	22801	18335	13497	19568	24652
YDL146W	2495	1827	1913	2048	2730	1910	2155	2947	2238	861	834	575	1594	850	1551	1923	1965	1265	1422	1213	1651	1227	1614	1491	2571	1195	1056	697	1076	917	824	1402	1070	1091	1466	1879
YDL147W	10357	5594	7025	6193	14322	8518	4717	11722	6468	4380	4194	2819	6838	3040	7378	9436	10715	4128	3704	5149	10065	7357	9704	6494	7957	5084	4676	4091	7283	4316	2558	9570	6783	6436	6548	10749
YDL148C	1638	771	1057	871	1633	1137	426	595	681	4999	2108	2408	1141	769	4297	2859	3858	700	536	2585	3645	2754	3749	2963	1142	3353	2771	4110	6445	3797	419	6322	3991	2314	2705	4032
YDL149W	2622	1206	1122	1330	2881	1751	1713	3724	4101	1825	1672	1154	1177	1136	2858	3398	3941	1791	883	2559	3080	2452	3165	2613	990	1645	1700	1125	1655	1431	574	1823	1492	1607	1956	2825
YDL150W	1456	880	551	619	747	643	456	672	502	1921	1580	1466	815	805	1679	1374	1691	981	586	951	1612	1386	1506	1321	650	1270	1173	1247	1656	1451	518	1423	978	622	804	1039
YDL151C	5	1	0	0	1	0	0	0	0	7	10	16	0	1	1	8	8	8	0	5	7	3	1	4	0	8	1	2	9	4	0	3	8	1	2	0
YDL152W	0	0	2	0	2	0	0	0	0	0	0	0	1	0	2	1	2	0	0	0	3	1	0	0	1	0	1	0	2	0	0	1	1	1	0	1
YDL153C	1492	762	943	507	1538	1095	341	534	1290	3507	1453	1922	743	621	4931	3807	4917	641	487	2763	4968	3992	4854	3830	900	3250	2916	3409	4605	3738	431	4913	3410	2829	3494	4897
YDL154W	714	439	503	360	822	571	306	890	839	831	656	480	601	485	948	1123	1404	627	361	841	1239	838	997	909	520	717	633	622	801	617	291	668	557	449	523	668
YDL155W	2048	942	1045	1198	1838	1280	756	1703	2348	1960	1787	1432	982	1114	2851	3555	3725	1873	705	2581	3752	2875	3596	3075	899	2046	1942	1893	2756	2284	502	3129	2501	1706	2330	2938
YDL156W	90	30	66	45	69	26	9	107	241	359	303	268	216	217	683	729	980	526	57	515	806	416	622	459	72	543	422	424	854	589	123	916	779	354	480	543
YDL157C	16037	9551	10656	9592	9961	8430	6325	9095	4229	5091	3206	3493	10783	5064	4736	5161	7672	6253	9266	3580	4022	2507	2855	2935	17411	4969	3496	5025	5809	2536	9987	5007	3396	2456	2706	3840
YDL158C	801	471	634	602	691	397	356	653	325	381	276	230	731	372	338	390	472	383	566	303	330	223	293	252	894	333	295	407	363	187	535	310	264	193	232	314
YDL159C-B	0	0	0	0	0	0	0	0	0	0	0	0	0	0	0	0	0	0	0	0	0	0	0	0	0	0	0	0	0	0	0	0	0	0	0	0
YDL159W	1555	731	840	946	1736	1172	599	981	1108	739	658	591	403	416	1044	1235	1338	571	411	806	1298	770	1023	978	690	770	870	697	1070	837	296	1287	1041	707	775	1148
YDL159W-A	39	9	14	37	39	23	20	29	36	14	14	20	16	11	26	27	54	21	5	35	39	10	19	24	26	59	31	28	45	29	10	38	28	29	26	24
YDL160C	3646	1770	2549	2035	4002	2207	2127	4262	4842	2713	2409	1760	2109	1744	3668	4268	5598	2805	1087	2906	3957	2584	3771	3312	3214	3362	3402	2091	3496	2684	813	3962	3070	2603	3633	4230
YDL160C-A	2073	1447	1169	946	1154	1275	733	691	287	539	307	378	740	384	394	372	454	543	1273	346	383	229	280	313	1137	305	303	449	400	183	898	327	222	146	201	245
YDL161W	625	439	476	450	875	706	391	405	1454	1082	434	440	318	297	2650	2711	3208	548	278	1864	3110	2285	2941	2324	374	1581	1756	1490	2197	2236	245	2855	2375	1628	2200	2635
YDL162C	1	0	2	1	5	1	0	0	0	6	3	2	2	2	25	10	17	13	3	8	7	4	3	4	1	0	5	4	17	6	0	14	10	3	8	6
YDL163W	0	0	0	0	0	0	0	0	0	0	0	0	0	0	0	0	0	0	0	0	0	0	0	0	0	0	0	0	1	0	0	0	0	0	0	0
YDL164C	3862	1541	1578	1361	3132	2726	541	921	923	1554	1222	1058	1192	1188	3227	3742	4033	2158	1096	2464	3688	2696	3553	3283	1337	1981	1903	2058	2784	2231	765	3677	2991	1710	2283	3328
YDL165W	3804	3223	3349	3250	3254	2113	2570	3192	1643	1764	1921	1225	2676	1782	1903	2171	2413	1867	3198	1437	1716	1367	2108	1503	3197	1379	1238	1179	1415	1112	1816	1743	1263	885	1157	1599
YDL166C	947	558	646	548	836	516	319	621	265	862	680	557	864	416	689	771	898	502	510	502	797	526	837	612	1107	634	555	560	728	455	633	739	487	347	471	555
YDL167C	2773	1556	1522	680	1175	913	547	705	553	3287	2383	2533	965	1059	2196	1604	2294	1038	737	1561	2072	1833	2173	1760	2044	2682	2430	2088	3187	2462	566	1659	1090	701	797	909
YDL168W	51829	29274	30495	39915	61060	42150	40501	65647	67895	18269	17585	11824	16351	11135	22395	31893	34659	15200	18142	20406	28230	23024	28499	24287	25577	12946	13498	9485	12420	9889	7290	17903	13862	14919	17216	22000
YDL169C	2482	1486	1138	2430	4016	3314	1520	3392	3028	582	700	413	673	584	1084	1468	1510	770	909	1069	1649	1240	1526	1220	601	528	705	411	374	379	365	688	612	605	898	1058
YDL170W	7644	2360	2633	2559	6650	4755	1151	3537	3824	4483	3764	3348	1597	2123	4760	5168	5963	3103	1352	3684	5653	4258	5064	5047	2197	4650	4819	3530	5047	4255	1242	4867	3746	3395	4610	5710
YDL171C	16954	6798	7803	7330	16146	14599	3857	13346	16832	14187	11296	10990	7816	8161	19619	21251	25574	14416	5405	16334	24863	17429	22493	22085	7290	14371	15360	12311	16869	15110	6192	19283	17442	11187	17862	19456
YDL172C	0	1	1	3	3	0	0	1	0	1	0	1	0	0	0	3	1	2	1	0	0	0	0	0	2	0	0	5	1	0	0	0	0	0	0	2
YDL173W	2521	1195	1904	1590	2258	1289	1074	1311	1157	988	876	746	1126	647	1523	1539	1925	989	821	1034	1615	1100	1317	1292	1203	738	717	527	831	687	286	1018	851	685	861	1135
YDL174C	15617	5512	4641	7603	13643	11277	5215	23279	33050	9798	8644	6610	4961	7469	18528	24017	22432	10596	3449	14051	22060	16932	20160	18679	1987	8291	9579	5967	7595	7570	1550	9441	8246	8468	12530	14505
YDL175C	3510	2052	2305	2318	2983	2345	1663	1764	1549	1054	990	793	981	698	1840	1897	2096	1064	1416	1240	1852	1460	1822	1620	1937	1116	1329	952	1360	1098	568	1416	1206	877	1202	1461
YDL176W	3797	1605	1869	1365	3318	2428	690	2589	2517	2805	2452	2074	1553	1572	3608	3807	4424	2167	1120	3046	4204	3066	3919	3546	1981	2711	2316	1910	2724	2337	575	2874	2090	1886	2220	3263
YDL177C	1599	957	1189	930	1168	711	1065	1764	973	1159	852	796	1483	758	1086	1205	1506	866	854	888	1102	845	1009	927	2201	1116	960	721	1075	698	788	946	624	632	759	949
YDL178W	9504	5191	6361	6171	8313	6778	3840	6487	3802	4522	3349	2810	5345	2371	4121	5074	5534	3254	5072	3241	3880	2928	3819	3345	8689	3353	2815	3002	3536	2175	3842	3844	2786	2407	2817	3419
YDL179W	2839	1701	1926	1790	2721	1838	1838	2255	1969	1589	1183	948	1470	881	1862	1950	1889	977	1249	1132	1777	1723	2021	2283	2239	1249	1337	995	1214	1103	770	1423	1090	835	1191	1374
YDL180W	3985	2376	2752	2380	3867	2999	1662	2170	2013	1638	1442	1325	1572	900	2426	2807	2824	1450	1823	1770	2728	1998	2317	2391	2637	1671	1444	1406	1713	1559	799	2124	1604	1545	1656	2466
YDL181W	26137	16701	18606	22157	23270	16465	23410	27731	14020	9880	9491	8627	14789	8173	8618	10839	10823	10114	18005	6792	9220	7879	9431	8825	12705	3396	3253	2813	2903	2610	6518	3626	2763	2330	3525	3928
YDL182W	49462	27443	27155	28664	48796	38313	8225	18675	24861	35711	34160	28694	15472	24766	59826	55051	66743	25966	9553	36401	50185	45547	58859	52060	11798	32882	37752	21401	31812	35324	5856	39507	34342	29678	38473	57968
YDL183C	3456	2360	2751	2591	4051	2819	2198	2387	2907	1784	1635	1178	1231	1043	2528	2875	2977	1313	1488	2102	2740	2184	2782	2684	1053	1136	1264	766	1167	1129	298	1510	1161	1094	1460	2072
YDL184C	36313	25701	35592	44918	23528	55402	51804	83776	32887	20088	14471	15641	52333	32408	46252	42486	19080	43434	35182	24087	22260	15786	21491	22159	37768	13519	26901	14961	14163	18674	32574	13147	21931	21839	18453	10345
YDL185C-A	233	36	73	76	145	62	124	365	370	423	302	269	206	148	457	436	838	421	85	403	501	209	401	322	120	451	435	350	736	356	114	701	483	314	357	541
YDL185W	36282	10538	11200	13998	35964	20341	9903	46072	54670	47499	41120	33778	21653	25473	63102	65376	81625	39131	11968	48914	70504	51764	67066	57757	17715	45313	45614	33231	51482	41843	11923	58331	44893	33417	48201	59800
YDL186W	1070	677	620	716	857	813	404	664	653	645	644	439	502	386	640	817	858	517	568	584	907	762	860	779	1113	716	628	388	591	489	447	670	446	488	635	792
YDL187C	1	8	1	1	0	2	3	1	3	7	3	1	5	1	6	3	0	6	1	0	0	0	3	1	5	2	2	2	0	1	1	2	0	7	1	2
YDL188C	15410	8485	8479	8290	9863	8549	8591	9878	7445	3751	3225	2775	5167	2841	5834	7030	8002	3875	5888	4504	6976	5341	6249	6244	6751	3579	3409	3021	3882	3180	2186	3916	3309	3067	3876	4898
YDL189W	1518	658	700	590	882	618	453	1725	2222	2658	2138	1905	1124	1461	3836	3832	4384	1850	634	2590	4308	3322	4169	3480	731	2538	2594	1955	2834	2331	455	3013	2321	2029	2615	3490
YDL190C	6371	3455	4359	3006	6507	4289	2906	5395	7055	5131	4281	3163	2936	2554	7094	7842	9500	4032	2177	5739	7681	5368	7263	6236	3720	5169	5230	3868	6490	4373	1303	5731	4634	4016	5429	6683
YDL191W	22768	24323	50459	36484	17337	9568	23333	37317	7259	30490	11489	11632	46701	14932	9457	20053	8905	18870	36838	6516	7210	6560	8627	7187	55651	16352	6996	13604	13785	6461	6679	8258	6010	5583	4749	8679
YDL192W	56688	35199	39888	27109	42040	31273	17614	39216	21109	31585	22357	18396	41925	23300	26969	36646	44486	32306	33800	24930	37217	26355	33159	25663	69888	28048	23380	21688	29427	17812	29889	29016	20581	17200	21146	28181
YDL193W	4911	2546	2150	2924	4835	3487	1506	3976	4069	1904	1676	1208	1406	1339	2718	3257	4161	2085	1193	2420	3338	2815	3493	3039	1769	2242	2041	1697	2430	1931	815	3089	2331	1881	2467	3190
YDL194W	5220	2455	2410	2487	5583	4300	1687	3762	4858	2204	1535	1454	1243	1179	3403	3777	4376	2005	1210	2739	3763	3107	3437	3190	1561	1571	1894	1510	1993	1579	584	2504	2068	1702	2615	3163
YDL195W	3387	1435	1618	2052	3430	1784	3114	17232	24415	10768	10481	8304	5205	7565	17210	20976	23147	13258	2571	15081	21774	15160	21428	18210	2046	13225	13807	8431	14303	12815	2439	15190	12522	9648	14723	17450
YDL196W	9	9	9	0	18	11	40	110	141	48	29	36	22	55	78	73	108	43	25	80	125	85	107	90	6	29	23	31	47	34	10	60	37	58	37	70
YDL197C	436	296	292	369	423	289	442	1712	2308	1091	929	579	596	899	1905	2479	2623	1307	477	1707	2632	1871	2588	2129	132	842	853	589	962	778	248	1300	1078	891	1149	1571
YDL198C	12286	6809	7198	6698	11159	8048	3713	5494	6899	6696	6327	5120	3375	2825	7197	10032	9790	5569	3868	6872	10103	7307	9619	9274	9221	6354	5915	5199	6871	6200	1901	8267	5961	5057	7137	8474
YDL199C	2265	1171	949	1524	3471	2177	1503	3225	3568	996	997	649	675	767	1698	2330	2617	1355	644	1673	2251	1554	2183	1730	674	685	789	481	630	515	274	1142	1009	1133	1424	1795
YDL200C	2123	1288	1421	1428	1899	1258	1148	2257	1066	1337	1039	811	1919	867	919	1040	1373	1015	1377	642	924	613	734	587	2892	917	732	728	918	412	1437	996	522	642	482	906
YDL201W	4501	2327	2386	2284	3716	2984	967	1133	1417	3210	2531	2635	1267	1014	3113	2527	2968	1310	1340	1923	3069	2604	3041	2730	2350	2070	2130	2061	2756	2325	704	2580	2080	1101	1484	1818
YDL202W	7514	3403	3849	3706	6580	4922	1898	2995	3372	3155	2999	2464	1541	1717	4003	4337	4760	2415	1753	3192	4802	3674	4703	4131	2256	2429	2621	1957	2903	2397	770	2911	2450	1869	2529	3463
YDL203C	2687	1192	1325	1245	2119	1375	1127	2271	2325	2189	2003	1763	1390	1398	2637	2821	3098	1821	1398	1957	2724	1866	2416	2382	1793	2159	2080	1832	2433	2065	800	2635	2168	1757	2165	2893
YDL204W	15673	8018	7640	12574	25312	13340	25973	36156	46188	4776	5102	2739	4546	3784	7402	11863	15389	4520	3948	8584	9424	8617	10863	7361	1638	1519	2262	1454	1234	1627	418	1639	2083	2338	2642	2993
YDL205C	29601	16389	18860	19250	25812	22629	16313	22599	11373	8035	6132	6208	12871	6085	8528	9697	11715	7296	16304	6927	10302	6724	8473	8327	25306	6656	5721	7191	8844	5770	12123	8670	6255	4537	5537	7167
YDL206W	4882	3344	3381	3678	6438	3933	3715	5524	4723	1899	1295	996	2415	1256	2761	3674	4525	2180	2032	2423	3620	2584	3174	2789	3879	1539	1699	1100	1559	1143	658	2101	1742	2042	2326	3207
YDL207W	2918	1902	1880	1681	2979	2344	1674	2958	3062	3059	2562	2377	1300	1729	4054	4377	4704	2192	1443	2952	5169	3621	4627	4452	1254	2702	2899	1955	3088	2890	840	3390	2405	1912	2807	3644
YDL208W	31600	20455	22940	16235	17909	14640	8827	8394	3258	15279	13414	12787	18446	9632	12669	10278	13196	7070	17977	8405	11310	8459	11172	9277	28943	10503	8934	9733	11665	8827	13600	11312	7961	6265	7892	10180
YDL209C	2239	1372	1337	653	1100	900	431	872	962	2183	1727	1624	789	817	2100	1637	2131	1146	722	1604	1981	1491	1762	1902	1451	1448	1261	1170	1536	1202	317	947	621	600	924	991
YDL210W	821	624	506	430	704	518	366	604	520	467	431	298	429	265	563	625	729	361	363	474	566	442	628	438	507	279	365	227	321	219	254	303	222	218	387	399
YDL211C	941	678	628	293	522	399	227	287	314	480	294	312	416	250	740	956	920	488	421	641	857	640	854	715	720	531	597	587	807	647	194	376	303	311	449	550
YDL212W	8090	6618	7134	5545	8466	5656	3613	7324	3936	5180	3327	2796	6261	3621	4147	4947	6125	4703	6566	3720	4139	3214	3805	3531	13690	4339	3391	3616	5040	2386	7211	4696	3032	2667	2960	4095
YDL213C	3895	2203	2803	2201	3816	2461	716	1126	1237	3504	2384	2240	1756	1229	4183	3282	3827	1174	1155	2449	3968	3336	4067	3736	1898	2684	2727	2504	3798	3090	901	3577	2491	1785	2556	3450
YDL214C	1413	768	818	1319	2809	2110	1301	3279	4252	542	390	343	484	455	1053	1584	1784	799	477	948	1585	1407	1428	1402	608	684	746	529	627	596	174	722	635	710	923	1182
YDL215C	13861	8111	9232	7905	16680	11906	8469	18811	17365	6514	5083	4026	7357	3731	9704	12439	15484	6385	5425	9549	12298	8669	11327	10255	14088	8627	7803	5636	9229	5663	3840	9708	6924	6647	8345	11613
YDL216C	1684	1112	1126	1076	1993	1416	929	1719	1501	702	566	412	962	436	1390	1532	1797	619	700	1050	1565	1188	1416	1238	824	715	671	608	773	527	418	1033	741	767	1004	1304
YDL217C	5763	3569	3743	2730	3892	3317	1593	2183	1538	1938	1428	1322	2007	1194	2029	2168	2410	1494	2844	1450	2136	1532	1900	1881	3262	1273	1190	1010	1499	1061	1355	1431	1126	826	1117	1455
YDL218W	3430	2454	1124	2157	4188	922	2485	4232	1414	2150	2344	625	1759	1265	1082	2453	3294	707	1656	2126	1217	1590	2634	975	1660	700	1066	1104	752	1117	640	603	932	1166	1081	633
YDL219W	4365	3687	4155	2158	3079	2422	1336	2112	891	1496	938	1035	2594	1517	1430	1538	2076	1983	3637	1036	1223	796	901	910	4248	1297	1106	1302	1375	805	2245	1379	817	824	629	1109
YDL220C	252	65	127	107	262	142	67	615	638	686	654	438	328	460	1226	1436	1652	878	156	966	1403	977	1395	1133	92	828	817	659	1049	839	140	1227	854	538	747	971
YDL221W	983	820	616	883	714	714	370	608	628	501	388	450	547	484	753	845	837	553	795	575	867	663	888	819	429	407	290	299	350	403	408	499	381	250	350	452
YDL222C	5627	3373	2403	10016	15858	7424	22507	45410	43557	2664	2659	1077	3666	3047	3535	7630	8947	3258	3357	4990	4505	4307	5731	3347	451	234	508	479	234	456	254	332	660	658	727	493
YDL223C	6771	3062	2287	3745	6720	2842	10165	91175	101082	37772	40536	26354	10078	16403	23679	37206	53591	15433	4320	30129	26934	25476	36528	19844	1098	2132	6328	4910	2162	4803	862	2343	6236	5886	5980	3045
YDL224C	1764	619	533	548	2037	1241	626	3439	4280	3708	3239	2634	1243	2255	5510	5901	6383	3405	669	4272	6655	4542	5851	5427	621	3006	3283	2263	3290	2832	363	3505	2908	2222	3554	4018
YDL225W	3835	2271	2900	1943	3826	2903	1544	1840	3463	3098	1881	1566	1609	1069	5102	5280	5969	1733	1447	3771	5398	4219	4980	4740	1641	3699	3418	3224	4500	3525	843	5456	4031	3168	4169	5521
YDL226C	5846	1760	1889	1877	4464	2874	864	3159	3685	3998	3459	2762	2092	2528	6279	6528	8179	3741	1097	4950	7543	5336	6993	6246	1484	4392	4642	3408	5371	4253	865	5734	4147	3554	4679	6121
YDL227C	289	84	144	190	259	142	103	142	130	184	95	88	114	86	212	247	271	143	62	176	254	172	205	241	91	72	55	74	135	71	32	102	110	79	38	66
YDL228C	9	11	11	5	13	5	12	2	6	11	17	4	4	5	14	16	9	15	10	7	11	10	24	18	5	6	10	10	8	15	13	8	10	3	7	12
YDL229W	8288	3289	3636	2782	7568	4934	993	5602	8232	13344	11575	8547	3629	6662	17345	15711	19749	8571	1177	11215	16406	12183	15989	14063	3280	15203	15357	10630	18388	14505	1415	19519	14521	10633	14588	18546
YDL230W	6105	2593	2578	3163	4337	3544	1913	3141	3685	2101	1952	1621	1374	1272	3306	3768	3942	1827	1657	2337	3542	2675	3615	3243	1561	1977	2174	1567	1995	1685	732	2600	2026	1915	2546	3160
YDL231C	7800	3773	4839	3799	8173	5557	2092	4583	4852	4709	3755	3144	3034	2582	6570	7275	8348	3893	2173	4724	6911	5197	6366	5508	3904	4434	4758	3750	5712	4508	1659	6167	4783	3779	5051	6810
YDL232W	4969	4086	4528	4348	5342	2856	5055	5135	2833	3240	2789	2378	3633	2341	2828	3177	3666	3187	4084	2592	3025	2167	3314	2485	6235	2548	2136	2062	2083	1659	2961	2615	1823	1493	1901	2485
YDL233W	917	396	413	401	801	515	384	1525	1615	1025	989	750	523	702	1633	1681	2106	954	345	1366	1846	1396	1860	1535	584	1020	1028	771	1209	1053	223	1492	1063	1024	1369	1677
YDL234C	4014	1716	2117	2036	5041	3384	2166	5613	6680	2351	2225	1437	1567	1395	4053	4768	5901	2392	1140	3507	4727	3558	4708	3769	1916	2843	2690	1846	2730	1926	802	3777	2950	3215	3788	5517
YDL235C	5864	5125	5305	4552	5243	3730	3777	5808	2519	4072	3373	2807	4752	3171	3304	3378	4267	3532	4781	2402	3300	2492	3115	2746	7800	3114	2507	2683	3595	2697	4120	3648	2764	1896	2590	3437
YDL236W	9552	5770	6450	4026	6232	4841	2052	2272	2319	3667	2678	2473	3693	2040	4492	5027	5742	3109	3699	3297	4983	3628	4336	4223	7475	3099	3091	2563	3912	2599	2065	3739	2841	2381	2808	3511
YDL237W	10123	5824	5638	5374	8716	7130	3822	5558	6583	3680	3091	2551	2615	2291	5520	6700	7252	3418	3177	4374	6673	4646	6174	5877	5281	3542	3751	2800	3328	2842	1159	4126	3225	3000	4291	5025
YDL238C	863	304	200	394	789	438	244	1082	1353	499	498	287	284	267	1014	1108	1323	538	248	756	1069	822	1033	855	173	610	690	363	629	511	127	757	526	630	768	991
YDL239C	578	213	318	307	770	394	389	1571	1694	659	535	488	482	596	1211	1338	1698	837	246	985	1327	959	1291	983	439	929	843	458	769	599	168	538	308	561	637	895
YDL240C-A	2	4	2	2	1	1	0	0	0	0	0	6	0	1	5	3	2	0	0	1	0	1	6	5	2	1	0	0	3	6	1	2	0	0	1	1
YDL240W	898	393	590	425	915	580	235	722	817	807	678	460	377	437	1035	1217	1521	692	251	952	1404	1080	1096	955	437	999	819	746	1218	803	197	1060	890	755	935	1189
YDL241W	2721	2015	1674	1124	1515	1316	614	601	257	801	686	542	807	497	779	730	816	487	1298	546	832	515	751	730	2284	627	648	523	649	620	1190	643	625	417	763	640
YDL242W	17	13	20	17	26	8	7	11	11	7	4	7	4	3	7	12	18	3	5	3	8	8	19	8	11	12	13	14	1	5	10	24	13	10	5	13
YDL243C	2980	1593	1787	1554	2407	1955	600	1065	927	907	913	749	720	692	1270	1300	1480	741	1138	1080	1575	1151	1326	1564	1696	1171	1176	791	1097	942	984	1988	1369	1084	1414	2131
YDL244W	989	605	584	499	707	544	343	376	312	216	143	149	344	144	336	405	526	205	454	294	338	233	303	315	511	192	234	158	244	136	150	270	205	159	207	259
YDL245C	83	26	29	43	97	56	23	101	143	91	68	42	31	36	89	163	168	88	27	109	140	97	139	93	12	56	87	37	69	45	29	73	77	60	77	99
YDL246C	1	0	2	1	0	0	0	0	0	0	0	0	0	0	0	0	0	0	0	4	0	0	0	0	0	0	0	0	0	0	0	0	0	0	0	0
YDL247W	0	0	0	0	5	0	0	4	0	2	0	0	0	0	0	2	1	0	0	1	1	0	0	0	0	0	2	0	0	0	0	0	0	0	0	1
YDL247W-A	327	250	172	164	239	298	64	131	95	74	60	55	92	61	90	142	135	103	111	96	131	83	121	125	205	65	61	89	62	75	131	93	60	39	43	56
YDL248W	3541	2978	3091	2884	4286	3290	2465	5996	3144	1650	1378	1044	2394	1385	1590	2013	2331	2378	2648	1403	1979	1355	1738	1461	4574	1628	1372	1249	1480	957	3139	1991	1421	1292	1603	2001
YDR001C	10594	4379	4444	4673	13282	7464	6745	31151	38635	10930	10715	7248	6086	7835	17865	22075	26285	11840	4501	16995	22747	17293	22189	19000	4030	9485	9474	5203	7752	6811	2034	9244	8264	8868	12022	16776
YDR002W	35008	18574	21191	16383	23790	17927	11427	26678	10437	18123	13216	11513	23495	12073	12613	14198	20952	14160	17112	8675	13412	8284	9720	7920	41158	16206	12009	13332	18565	9276	20439	18204	11832	12508	9462	19507
YDR003W	3653	1816	1985	2599	4103	2669	1608	2518	2692	954	1021	640	848	716	1492	2305	2555	1085	862	1611	1986	1615	1870	1627	1259	795	862	642	867	639	422	1332	1111	1003	1109	1590
YDR003W-A	806	427	467	585	814	633	489	808	764	311	250	223	243	230	498	626	570	330	305	333	593	456	626	572	340	266	239	236	158	244	145	343	192	242	347	384
YDR004W	3300	2237	2395	1875	2739	1979	1506	2303	1440	1615	1495	1170	2110	1143	1770	2172	2559	1338	2006	1352	1701	1294	1812	1379	3394	1674	1509	1464	1769	1091	1843	1801	1287	1152	1251	1808
YDR005C	6320	3210	4371	4221	6332	4492	4329	8340	4241	2895	2390	2029	4877	2917	3910	4852	5717	3832	3098	3176	4851	3463	4382	3453	5323	2678	2462	1944	2989	2148	2633	4043	3087	2400	2941	3828
YDR006C	2501	1480	1494	1694	2905	1527	2115	6124	6543	4526	3828	3197	2141	2432	4916	5698	6919	3612	1375	4225	5309	4118	5240	4582	2478	5449	5288	4163	6537	5156	1348	5597	4310	3418	4563	5875
YDR007W	6010	3729	4236	3851	5322	4179	2560	4378	2210	2040	1450	1333	2565	1255	1909	2266	2727	1880	3954	1581	2129	1659	1812	1742	6293	1697	1460	1358	1851	1166	3864	2078	1457	1377	1427	1776
YDR008C	41	50	23	37	41	24	31	39	27	24	15	16	18	19	32	46	30	8	32	18	28	36	33	17	49	14	22	16	21	24	34	12	15	14	13	14
YDR009W	1847	805	784	945	1839	1253	453	1240	1485	887	730	640	467	569	1435	1754	2005	863	393	1129	1744	1167	1592	1378	435	1192	1112	718	1148	1044	297	1460	1136	1047	1579	1834
YDR010C	356	224	223	177	283	163	224	421	395	234	236	175	137	198	327	328	417	172	209	197	353	249	392	341	103	265	267	120	190	201	48	234	111	140	213	289
YDR011W	5970	2520	2594	2480	7042	4427	2273	8388	9661	5878	5213	4146	2990	3830	8073	9210	11680	5667	1651	7251	9833	6292	9521	7527	3003	6600	6604	4106	6987	5104	1497	6859	5529	5270	7004	9499
YDR012W	72859	47903	46065	41335	62532	46979	16860	18486	23926	32454	29272	22017	17636	19723	44905	41928	42848	24506	19539	28666	40549	32975	41905	38020	32286	28576	29702	19749	28635	29199	8978	34237	27037	20299	30316	35496
YDR013W	1849	1175	1473	725	1150	735	643	1146	551	933	682	602	1213	755	1140	1266	1674	1079	996	916	1247	848	1171	968	2455	1065	914	948	1097	845	889	938	678	574	769	862
YDR014W	1159	664	747	764	1313	764	495	992	819	602	398	292	809	349	960	1162	1584	549	563	877	1129	882	1060	940	926	727	728	754	1241	685	283	1266	982	675	729	1067
YDR014W-A	72	55	46	58	51	38	92	95	59	43	41	22	29	15	27	24	49	16	22	22	18	41	35	26	23	16	12	14	6	26	10	6	4	22	18	9
YDR015C	0	0	0	0	0	0	0	0	0	0	0	0	0	0	0	0	0	0	0	0	0	0	0	0	0	0	0	0	0	0	0	0	0	0	0	0
YDR016C	3004	1728	1657	1590	1506	1603	1488	2348	1220	1130	708	793	1570	924	839	1068	1284	983	1845	683	925	620	788	757	1834	694	620	758	772	394	1407	752	559	534	516	622
YDR017C	2437	908	1259	1191	3234	2000	835	3403	4446	3695	3197	2766	1463	1969	4500	5146	6091	3019	739	3914	5522	4160	5309	4850	1181	3247	3189	2923	4165	3283	1063	4728	3707	2633	3359	4632
YDR018C	2053	1199	1087	1767	2238	1940	2405	3877	2858	581	577	328	562	516	881	1240	1449	725	913	916	1273	966	1371	1163	627	582	658	445	449	419	356	690	600	610	690	871
YDR019C	12924	7977	8499	8144	13176	9228	3706	6840	5092	9538	7526	5294	9828	5153	10104	10780	12993	5956	7227	7621	9119	7087	9472	8179	15071	8623	8113	5629	8858	5935	5187	9364	6514	6267	7849	10756
YDR020C	2990	1572	1842	1476	1921	1471	1129	1022	521	1569	1164	1034	1561	840	1007	1035	1251	843	1441	686	1009	889	986	805	3039	828	812	926	1162	663	1054	865	651	569	509	791
YDR021W	1017	667	714	460	799	621	329	341	157	1480	1019	997	887	409	924	654	916	422	403	695	930	744	897	795	1070	909	750	1026	1429	933	383	1028	693	204	309	280
YDR022C	2959	1829	1843	1255	2180	1600	1869	3353	2247	1251	1097	1013	1392	851	1632	1773	1966	1146	1395	1249	1754	1474	1851	1652	1923	948	1057	721	873	770	607	911	712	776	1217	1330
YDR023W	45022	23553	29231	19599	38291	29230	12425	20296	13659	19009	14880	11138	21652	9783	26153	24862	28393	12005	16512	17580	26396	20629	24673	23108	46170	19112	19496	17311	26502	17638	15882	25927	18376	15496	19996	25913
YDR024W	109	89	97	77	139	71	57	96	39	55	53	42	70	43	54	77	67	46	67	41	80	43	64	60	73	42	46	48	41	57	36	55	33	41	59	59
YDR025W	44442	36421	31358	27604	40367	26393	9880	17612	20408	35923	33366	24371	16131	20249	43834	45086	45231	25069	12405	28354	42186	33232	44846	38961	18067	33795	33895	21508	33245	33309	7881	38028	27900	22906	32784	40177
YDR026C	3052	1380	1855	921	2556	1773	716	1309	2296	2870	1883	2014	1218	942	4050	4053	4337	1600	955	2625	4451	3123	4358	4036	1422	2658	2836	2190	2969	2852	659	3198	2240	2113	2686	3508
YDR027C	4342	2084	2304	2174	4446	3227	2318	3417	4856	2816	2108	1841	2042	1410	4161	5031	5730	2238	1471	3718	5239	3965	4584	4279	2585	3259	2901	2720	3917	2483	999	3863	2808	2845	3558	4767
YDR028C	3139	1231	1759	1554	4524	2899	1296	8642	14509	7532	6385	5294	2623	4014	12514	14057	15704	5990	1174	10038	15678	11096	14576	12484	1675	8749	9096	6354	10375	8259	1502	10977	8732	7838	9929	13756
YDR029W	289	173	219	217	370	154	320	442	600	380	257	284	214	190	540	592	764	410	237	377	599	398	559	403	190	478	478	371	736	382	148	626	530	368	461	731
YDR030C	2207	1199	1328	1316	2528	1655	1435	3059	1963	1056	1010	699	1318	548	1218	1637	1859	785	987	1122	1760	1279	1635	1217	870	445	378	483	643	446	303	713	483	398	529	713
YDR031W	7750	5959	5550	10313	7461	6593	9585	13976	5597	3000	2074	2319	5459	2884	1851	2367	3036	2722	6050	1583	1286	883	864	1219	2556	782	615	1195	868	408	2924	1275	833	759	566	902
YDR032C	44110	32251	32552	31320	39535	30784	27695	57219	27643	18994	17004	13219	25671	16047	16880	23107	25846	19228	33107	16078	21311	15852	21035	18107	27929	10808	9534	8123	10756	7967	16119	12602	8921	7252	9711	12686
YDR033W	36898	22973	28777	22607	37269	23082	36325	75673	39088	23445	21459	17158	32685	18005	23622	28417	34836	28877	17645	20235	28443	21122	27698	23024	32237	11142	10511	7133	12545	7984	10267	10788	8508	7691	10142	13235
YDR034C	13276	5558	7158	6337	12248	8977	4492	9414	11387	7547	5471	4295	5249	4907	12005	14017	15844	7727	3512	9224	12738	9621	11243	10071	4917	6372	6068	4617	7228	4761	2029	7816	6498	5343	6774	9233
YDR034C-A	2	0	0	2	0	2	1	0	0	0	0	0	0	1	2	0	1	0	0	1	0	0	0	1	1	0	0	0	1	0	2	1	1	0	1	0
YDR034C-C	0	0	0	0	0	0	0	0	0	0	0	0	0	0	0	0	0	0	0	0	0	0	0	0	0	0	0	0	0	0	0	0	0	0	0	0
YDR034C-D	79	42	111	25	297	192	5	184	250	327	204	211	79	178	344	401	624	271	35	298	396	317	344	347	74	593	571	364	825	541	87	637	578	345	593	653
YDR034W-B	2094	2357	1234	2391	2166	682	6062	5734	1482	1861	1878	1140	2240	1508	459	783	1198	498	1963	543	218	402	495	254	858	128	236	307	111	152	602	143	167	176	165	93
YDR035W	8696	4665	5194	5398	8744	5851	3605	4376	4378	4477	3542	3174	2829	1872	4613	5283	6350	2534	2812	3536	4785	3928	4920	4150	9123	3825	3699	3264	4530	3052	1976	5383	3870	3503	4193	5875
YDR036C	32	34	23	24	49	23	20	38	33	21	15	10	14	11	46	46	55	24	5	29	62	33	55	36	22	22	25	14	23	22	5	35	18	21	19	32
YDR037W	206	86	84	67	131	106	25	99	105	245	273	203	76	115	305	258	304	165	37	153	299	169	299	224	126	234	219	180	303	257	39	296	198	163	227	278
YDR038C	21	9	16	18	25	35	9	28	22	4	9	6	11	14	13	16	26	9	14	15	22	7	21	18	32	2	7	3	2	8	2	9	2	11	15	14
YDR039C	0	0	0	0	0	0	0	0	0	0	0	0	0	0	0	0	0	0	0	0	0	0	0	0	0	0	0	0	0	0	0	0	0	0	0	0
YDR040C	400	280	249	231	461	295	249	897	892	331	295	282	267	201	417	481	816	376	198	335	422	274	427	290	401	350	355	199	312	200	179	328	235	331	422	652
YDR041W	8543	4525	5574	6868	7482	4830	5568	9137	4870	4552	3385	2913	5780	3160	3461	4135	5354	3587	4536	3108	3499	2610	3425	2972	6874	2595	1829	2205	2552	1585	3560	2945	2075	1637	1841	2597
YDR042C	329	240	257	320	319	233	236	264	86	247	160	154	339	207	198	261	246	181	295	131	214	138	154	116	263	99	93	84	74	50	113	89	84	94	90	126
YDR043C	4371	3994	2796	4397	5921	3160	3801	5250	2171	2272	2638	1472	2824	2029	1876	2534	3013	1533	2793	1879	1886	1734	2367	1590	647	205	261	298	300	243	770	726	650	354	341	431
YDR044W	205372	164897	172749	95185	139350	100503	56092	51172	62664	67594	67273	51392	52915	55809	131564	130659	151856	82567	73409	98629	148350	101516	146525	133841	119020	108586	108308	68205	120992	103572	27235	123448	90109	64312	100253	129381
YDR045C	1961	1353	1311	426	775	493	605	1298	533	2147	1553	1537	1659	1011	1035	869	1645	1243	1005	839	912	623	871	782	3758	1632	1212	1389	1789	1060	850	869	455	556	578	725
YDR046C	93	69	72	71	97	41	54	232	167	405	275	181	105	116	241	262	353	199	40	192	272	175	226	257	93	231	214	176	270	180	46	197	152	103	124	225
YDR047W	12792	7588	8674	8946	14340	10378	5480	8481	7943	5309	4416	3652	6200	3043	7227	8385	8912	4724	6216	5794	9115	6269	8035	7607	12099	4673	5005	3570	5166	4675	3439	6644	5153	3715	5241	7043
YDR048C	71	87	77	200	49	77	91	34	4	15	8	15	12	15	13	18	18	0	32	6	11	1	2	1	5	2	2	9	1	3	9	2	5	5	4	1
YDR049W	869	498	452	411	827	501	348	902	1377	1753	1394	1292	489	776	1842	2009	2529	1091	267	1604	2348	1887	2408	2033	434	1748	1580	1422	1690	1644	268	1733	1392	1052	1261	1932
YDR050C	571563	448431	461531	375951	521846	362699	273612	482906	243928	191243	194921	124555	362072	181850	271854	347046	370199	232462	436873	228565	326286	244003	325371	281272	689395	218177	216971	153180	228380	193300	291325	280133	211528	166252	222356	286079
YDR051C	4355	2414	2672	2187	3427	2855	1271	3067	1571	2092	1464	1164	2648	1186	1831	2276	2545	1451	2074	1386	2349	1766	1960	1334	3413	1443	1255	1261	1798	1144	2018	2149	1443	1485	1304	2157
YDR052C	1617	667	853	774	1752	1118	602	1309	1499	1644	1398	1196	812	994	2507	2692	3103	1513	499	1965	2842	1944	2578	2382	776	1812	1918	1760	2427	1947	493	2730	2140	1511	1803	2444
YDR053W	2	0	0	0	1	0	0	3	2	2	0	3	4	2	6	5	3	4	4	1	5	5	3	0	1	4	2	4	3	3	2	3	6	3	1	9
YDR054C	11583	6801	7605	7569	12997	10019	5840	7577	8339	5553	4225	3867	4240	2549	7232	7705	9003	3696	4327	5765	8883	6392	7729	7243	7802	5809	5833	4737	6292	5308	1985	7321	5561	4916	6692	8312
YDR055W	20110	16591	15688	12783	22602	13213	12607	14633	13121	10474	13506	8337	9465	7636	14358	14145	19680	7765	8295	10590	14349	11650	18666	14273	12601	6427	8095	4764	6711	7394	2489	7271	7168	4874	7800	8085
YDR056C	17649	10810	11582	11031	17674	11565	7315	12213	7940	6577	6203	4206	8939	5069	8983	10824	12575	6178	9293	7998	11152	8446	11771	9862	14813	5504	5513	4373	5993	4899	6101	7881	5496	4993	5995	8062
YDR057W	4799	2420	2637	2278	4468	3340	1609	3020	2784	2184	1768	1465	1878	1005	2871	3139	3850	1506	1489	2537	3636	2718	3513	2620	2266	2022	1723	1716	1942	1588	774	2276	1882	1592	2028	2730
YDR058C	6689	4152	4777	3876	5312	3688	4232	6418	2864	2872	2145	1813	4385	2408	2975	2784	3922	2615	4132	2244	2741	2171	2757	2240	6244	2288	1801	1976	2394	1536	3841	2520	1734	1435	1583	2290
YDR059C	5936	4961	4568	6009	6744	3899	7508	8226	3724	2786	3117	1888	4207	2633	2372	3261	3626	2533	4471	2385	2494	2179	3250	2126	4650	1383	1395	1067	1309	1208	2398	1593	1232	1137	1450	1806
YDR060W	4153	2109	2657	2284	3894	2916	970	1759	1512	9182	6630	6410	2580	2930	6993	5364	7004	2814	1536	4360	6245	4848	6110	5655	2483	6263	5783	5822	9317	6928	1773	9172	6691	3603	4907	6665
YDR061W	5466	3178	3920	3003	5302	4155	2087	4194	3556	3047	2290	1702	2776	1492	4080	4357	4759	1849	2665	3262	4636	3770	4635	4124	4220	3042	2950	2369	3444	2580	2037	4188	2951	2613	3259	4153
YDR062W	12612	7467	8737	6405	12344	8751	4400	7621	8090	8219	7553	5499	6536	4830	10922	11364	13675	6923	4769	8973	12305	9090	11643	10867	13293	9234	8745	6890	10191	8134	2607	11016	8017	6810	8868	11569
YDR063W	6910	6494	6572	6853	7013	4368	7397	10055	3776	3092	2919	2127	5132	3294	2623	3643	3045	3246	6833	1880	3423	2730	3354	2690	5478	1714	1526	1022	1472	1281	2824	2200	1459	1427	1869	2348
YDR064W	97445	70445	75036	57278	75874	50612	39513	55362	33411	62677	59102	43184	69264	47276	70497	61846	73345	48242	57053	43503	56041	43238	57727	53040	126538	51390	47807	37752	54138	42765	47005	55517	40179	32184	45434	54735
YDR065W	2025	1136	1352	1062	1644	1292	583	758	430	821	698	552	870	422	887	887	1234	507	846	598	1000	783	858	824	1474	721	616	768	905	561	533	999	644	451	584	910
YDR066C	1398	954	1040	959	1333	854	668	1259	603	814	658	494	869	521	619	744	982	640	922	559	801	514	639	442	1371	575	513	501	567	398	697	538	415	283	413	543
YDR067C	3422	2645	2949	2942	2876	1750	2611	3663	1536	1748	1423	1057	2808	1356	1582	1825	2157	1612	2431	1213	1515	1194	1729	1215	3901	1257	1083	1040	1458	784	2200	1692	1271	1088	1127	1718
YDR068W	1920	939	1273	1081	2473	1720	618	1286	728	550	523	496	1101	437	1477	2328	2066	464	561	917	3010	2086	2393	1307	928	894	826	1069	1719	1113	327	2112	1576	1741	1689	2997
YDR069C	3250	1863	2240	2383	4134	3075	2440	3685	3159	1469	1154	875	1421	853	2158	2439	2895	1386	1140	1666	2391	1565	2159	1839	2544	1437	1655	1142	1878	1263	656	1864	1563	1370	1773	2451
YDR070C	16296	15026	10985	22331	26670	12911	35605	50084	29708	7090	8226	4196	9758	6392	7077	11558	13563	5175	11844	8607	8271	8384	12466	6953	1872	356	1011	746	338	823	923	699	956	1078	960	808
YDR071C	13993	7752	7870	8459	9611	9286	7410	12186	5424	6642	5249	4893	7797	4836	5281	6064	7517	6079	6739	4113	6497	4386	5479	4572	9754	4554	3799	4485	4288	3132	4908	5135	3767	3367	3611	5485
YDR072C	3628	2130	2456	2509	3891	2674	1273	2406	2476	2097	1908	1490	1158	1222	2753	2957	3092	1655	1134	2123	2631	2118	2929	2550	1992	2036	2225	1579	2442	2045	614	2810	2276	1559	1936	2636
YDR073W	4550	2590	3151	4340	5271	3688	2679	3072	2570	1710	1502	1183	1643	1088	2020	2459	2452	1491	1873	1726	2437	1916	2249	1948	2497	1520	1545	1265	1664	1259	1574	2086	1543	1106	1360	1883
YDR074W	20360	7833	6867	12630	32035	21346	28846	126127	164458	8955	8645	4910	9470	10960	25169	39876	43094	20301	6254	24563	34341	25075	32569	25900	9708	13034	14268	4985	6402	6027	1676	6277	6447	15532	22406	26656
YDR075W	1657	982	1025	601	873	716	522	900	462	1004	756	609	1038	460	842	890	970	569	571	609	1017	806	867	723	2359	859	792	629	1022	637	757	695	516	441	585	730
YDR076W	634	275	330	362	586	411	359	660	487	432	416	299	398	275	501	624	603	374	243	423	627	430	603	487	272	249	258	270	370	295	154	451	304	187	207	319
YDR077W	85752	31347	22191	31946	145233	62282	42637	272294	359056	181748	216491	123981	62459	114890	214115	297326	344266	143061	29874	222570	281374	219979	341230	221892	16088	66975	97808	48609	66745	89006	11616	73809	87696	62524	104028	86509
YDR078C	2127	1264	1458	1051	1693	1063	1176	2106	1114	983	774	639	1346	879	1046	1222	1710	1274	1259	1039	1024	747	1000	961	2669	1103	920	855	1104	735	920	1100	612	642	718	895
YDR079C-A	4211	3850	3631	3115	2597	1817	3624	4279	1749	2038	1381	1517	3260	1905	1173	1339	1817	1671	4136	871	701	499	673	669	3445	1144	871	1344	1248	532	2277	1269	854	733	659	887
YDR079W	8504	6647	6723	7676	8924	5805	8293	11720	5331	4264	3350	3345	5423	3528	3148	3456	4223	3757	6849	2525	3292	2362	3060	2762	6497	2503	2070	2124	2108	1465	4307	2619	1783	1564	1747	2571
YDR080W	3112	1774	2017	1607	3282	2422	1554	2700	3143	2466	1592	1377	1749	1154	3039	3423	4558	1521	1219	2421	3687	2539	3309	2646	2288	2416	2098	2236	3066	1841	1032	3219	2334	1955	2333	3336
YDR081C	2792	1438	1771	1485	2969	1864	971	1511	1935	2068	1932	1392	1031	1009	2911	2931	3630	1453	915	2139	3035	2354	2808	2571	1546	2185	2201	1661	3085	2132	728	2782	1964	1562	1982	2713
YDR082W	991	519	643	435	995	558	373	870	715	656	527	403	737	359	802	932	1313	434	540	587	993	690	793	721	1393	919	663	646	998	566	500	1073	799	597	698	1032
YDR083W	3217	1598	2040	1508	2293	1661	807	984	565	2939	2157	2300	1800	1033	2405	2074	2364	830	1095	1478	2894	2188	2662	2121	2057	1592	1531	1888	2601	2114	916	2530	1835	1201	1214	1905
YDR084C	4332	2654	3029	2763	3455	2727	2955	5242	3110	1797	1465	1050	2571	1540	2124	2774	3115	2069	2855	1865	2273	1635	2190	2088	4147	1476	1531	1336	1584	1215	2077	1753	1317	1043	1335	1774
YDR085C	2086	1102	1104	1147	2821	1539	1340	3958	5039	1160	1305	909	917	1169	2870	3245	4086	1640	608	2520	3443	2730	3815	2701	975	1757	2232	1053	1818	1757	383	2229	2131	1495	2495	2872
YDR086C	13524	8287	9292	8249	13163	7788	7236	15191	9036	11186	8101	7137	11188	7881	9764	11284	12874	10594	8269	7357	10833	7720	10776	8539	16078	8582	7175	6698	7875	6329	7248	9076	6232	5073	6441	8588
YDR087C	2371	1260	1379	1044	1868	1322	415	821	412	1766	1451	1067	1440	675	1485	1367	1650	703	824	948	1770	1429	1764	1213	2182	1226	1042	1283	2088	1274	820	2112	1496	1041	991	1708
YDR088C	851	311	534	509	1112	612	330	670	1379	869	548	471	467	238	1221	1395	1742	463	251	938	1539	1267	1551	1228	379	911	738	914	1189	822	158	1364	934	983	992	1439
YDR089W	4763	2993	3796	2897	6969	4353	2035	4688	4975	3188	2852	2301	2266	2039	5033	5235	6278	3228	1533	3581	5192	3857	4738	4197	4484	3861	3782	2330	4019	2985	899	3438	2704	2912	3620	4667
YDR090C	3956	2245	2360	1748	2744	2357	1369	1828	1562	1597	1305	1050	1583	1030	1983	2069	2591	1465	1434	1597	2362	1566	1957	2006	4298	1632	1642	1682	2043	1476	1275	2040	1448	1336	1576	2030
YDR091C	17103	9327	11665	7965	14654	11394	5259	8947	8846	14362	9672	8158	9795	5048	15259	14281	18636	7883	6290	10703	13893	9514	13648	12729	21130	14584	13923	12360	19937	12282	5908	18624	13123	8523	12244	14770
YDR092W	6504	6005	5665	5403	5425	4034	3507	2941	2973	2087	1795	1163	2695	1442	3540	4120	4188	2085	4173	2725	3803	2965	3765	3391	4342	2157	2314	1657	2430	2089	1088	3113	2411	1873	2438	3204
YDR093W	1579	305	384	257	1454	906	238	2447	3161	3822	2982	2991	1653	2122	5166	5625	7617	3775	743	4618	6445	4320	5836	5279	589	4110	4160	3434	5074	4005	909	5487	4513	2988	4284	5276
YDR094W	0	0	0	0	0	0	0	0	0	0	0	0	0	0	0	0	0	0	0	0	0	0	0	0	0	0	0	0	0	0	0	0	0	0	0	0
YDR095C	16	5	8	14	11	12	7	5	9	11	5	2	3	4	14	17	25	10	14	12	11	7	9	10	5	7	2	5	2	4	5	9	4	8	9	16
YDR096W	4108	1583	1520	2570	7532	4357	2122	7138	9189	2097	1684	1346	1600	1765	3933	5478	5459	3187	944	3807	5291	3972	5261	4747	922	2055	2020	1136	1657	1429	486	2739	2349	2816	4025	4682
YDR097C	1937	924	1322	1095	2218	1654	437	1222	1421	1710	1145	890	1420	1301	3296	4084	5509	2342	886	2878	4108	2959	3604	3164	1934	2938	2442	2494	3749	2379	1198	4716	3103	2508	2936	4264
YDR098C	9974	7115	7766	6284	8709	6250	3535	4806	2774	4823	4184	3400	6105	3608	6027	6271	7513	3843	5890	4640	6034	4797	6065	5395	12464	6747	5809	5281	6907	5543	5979	8710	6095	4517	5582	7432
YDR098C-A	0	0	0	0	0	0	0	0	0	0	0	0	0	0	0	0	0	0	0	0	0	0	0	0	0	0	0	0	0	0	0	0	0	0	0	0
YDR098C-B	5	0	31	0	9	94	1	1	47	65	3	2	3	37	7	4	12	11	0	1	7	117	6	54	35	103	74	4	54	87	16	81	66	7	65	237
YDR099W	25668	16820	20932	20679	32568	19110	23345	40582	30899	12855	12005	8238	17447	9117	20358	24980	26953	13132	13215	16181	23848	18435	23426	19306	17263	12475	12600	8339	12597	10934	5009	16737	12787	10508	14252	18594
YDR100W	18841	11803	9938	16471	16205	16125	21368	27289	13262	5588	4074	3714	8501	4595	4586	6805	7320	6771	11377	4909	6518	4579	5750	5323	9472	2596	2657	2411	2537	1781	7088	3232	2466	2160	2835	3188
YDR101C	5258	2706	3304	2051	3569	2274	1024	1164	1015	6606	5537	4914	1770	2113	4377	3237	4033	2015	1494	2753	3835	3170	4269	3775	3555	4194	3527	3498	5873	4521	1195	5375	3693	2206	2632	3631
YDR102C	109	29	50	41	60	44	28	96	44	31	25	25	75	8	32	42	62	38	45	21	64	10	19	20	74	48	28	47	53	9	51	52	14	18	29	45
YDR103W	852	600	396	413	857	619	407	528	471	617	482	443	443	422	637	770	908	412	402	549	807	652	654	562	371	401	324	311	440	339	267	358	247	235	277	436
YDR104C	919	413	503	450	1247	791	274	1210	1528	1406	1072	843	543	543	1748	2019	2493	1074	335	1405	2081	1572	1990	1624	418	998	1103	930	1409	1086	309	1460	1181	847	1055	1448
YDR105C	9473	6447	6987	6476	8255	6267	5006	6229	6212	3365	2818	2050	3568	2123	4646	5595	6170	3427	4626	3732	4614	3568	4692	4508	7864	3675	3086	2854	3585	2580	2241	3827	2692	2898	2950	4137
YDR106W	656	467	405	457	467	343	575	581	272	196	133	170	251	127	204	215	282	162	384	161	216	127	152	175	432	175	154	193	154	95	263	193	93	167	114	170
YDR107C	3296	1818	2600	1754	3135	2097	1571	2300	2086	1744	1261	1129	1392	959	1935	2397	3302	1672	1249	1810	2509	1531	2325	2091	3940	1988	1680	1545	2391	1449	1142	2170	1750	1385	1785	2379
YDR108W	2480	1400	1662	1018	2117	1346	944	2034	1915	1682	1232	912	1291	825	2199	2636	3253	1028	916	1891	3041	2195	2762	2377	1682	1726	1789	1223	2311	1466	475	1972	1343	1387	1638	2465
YDR109C	2809	1134	1119	932	2473	1510	619	2237	2657	2472	2138	1920	1083	1335	3571	3766	4352	2026	579	2703	4087	3007	3491	3270	1090	2139	2311	1696	2890	2100	514	2593	2090	1829	2250	2879
YDR110W	2432	898	1310	735	1582	1066	519	887	590	1463	1075	877	1205	575	1591	1496	2123	662	715	1135	1565	1233	1631	1183	1951	1581	1187	1704	2468	1325	663	2153	1234	740	898	1345
YDR111C	1524	820	806	1035	1613	1189	792	1566	1331	907	862	674	710	503	1175	1237	1631	866	618	923	1107	879	1119	1019	929	925	938	825	1224	763	355	1365	1178	665	877	1188
YDR112W	92	27	69	30	82	71	24	57	91	52	37	39	20	15	69	60	127	35	18	36	56	30	41	28	77	57	59	71	125	26	43	128	50	36	50	56
YDR113C	840	219	390	371	754	572	97	477	683	622	479	452	266	314	1120	1591	1530	625	194	951	1672	1148	1523	1432	100	707	754	652	920	851	233	1384	1022	626	871	1130
YDR114C	6	5	5	10	7	10	6	8	4	2	0	1	3	1	5	0	1	3	11	2	5	3	2	3	5	1	1	2	1	0	3	4	0	0	1	1
YDR115W	5905	5251	4423	5357	4504	3627	4103	6474	2877	2533	2180	2060	3834	2803	2483	2592	3331	2626	4885	1990	2297	1787	2203	2147	3389	1609	1215	1547	1598	1065	2236	1893	1291	938	1205	1537
YDR116C	9295	5512	5636	6000	7939	6569	4396	5021	5736	3487	3014	2586	2728	1729	4539	5389	6326	2547	3470	4037	5749	4188	5325	4967	4179	2986	2867	2286	3256	2386	1738	4095	3047	2348	3269	4529
YDR117C	2320	1227	1666	1128	2383	1546	740	1171	1590	1378	1358	876	985	849	2012	2393	2487	1181	735	1684	2329	1810	2165	1911	1258	1601	1560	1182	1721	1367	387	1982	1478	1196	1608	2007
YDR118W	1449	734	910	540	1421	893	460	861	699	679	298	296	748	303	868	1115	1333	436	566	825	1028	755	859	736	1280	682	685	811	1104	622	603	1035	740	539	622	925
YDR118W-A	44	29	33	42	56	27	8	24	25	17	6	17	26	10	26	32	23	20	22	22	33	38	25	29	49	20	20	19	27	29	10	13	10	16	17	19
YDR119W	6854	4696	4668	3201	5625	4752	2498	3305	2894	4623	3723	3228	3022	2234	4641	4234	5017	2479	2617	2973	4508	3542	4397	3994	5746	3078	3007	3218	3713	2992	1865	3687	2606	2171	2649	3432
YDR119W-A	27775	17083	16058	37783	28749	23222	49320	47490	24429	5212	3264	2457	11768	4748	3858	8837	7428	5736	23513	4750	4571	5171	4735	4126	7680	1046	1263	1731	642	657	9129	1791	1752	2281	1760	2009
YDR120C	5464	1887	2217	1942	4033	3070	810	1685	1676	4293	3466	3211	1316	1765	4263	3929	4821	2106	1034	2927	4461	3590	4413	3823	1321	3006	2834	2771	4381	3153	799	4195	3098	1943	2526	3715
YDR121W	1175	788	795	927	1225	822	340	465	590	1033	673	583	536	344	1266	1260	1438	511	543	958	1278	984	1323	1234	694	759	697	760	1258	781	200	1273	848	563	789	984
YDR122W	1604	756	745	770	1252	706	1179	5716	7283	2696	2476	1841	1398	2064	5055	5800	6708	3406	845	4054	6247	4316	5741	4907	796	3098	3239	1636	2488	2073	554	2509	2308	3257	4543	5845
YDR123C	1661	804	1126	644	1476	1108	121	440	608	1899	1438	1209	474	588	1592	1757	2231	842	353	1279	1812	1440	2072	1609	338	997	1042	1041	1685	1304	250	1840	1297	515	695	987
YDR124W	1465	884	854	1021	1785	929	829	1356	1403	549	593	376	412	371	919	1173	1355	614	465	872	1095	846	1285	955	417	348	426	276	372	352	121	529	397	347	457	671
YDR125C	1304	850	742	880	1266	925	699	1111	971	504	342	329	452	286	581	765	924	427	442	489	629	566	647	456	495	323	259	296	395	219	242	401	372	311	350	572
YDR126W	3529	2628	2710	2004	2983	2446	1700	1474	1240	1038	874	908	1169	637	1284	1517	1442	733	1898	1077	1535	1199	1469	1462	2206	1001	1021	957	984	877	793	1003	731	680	993	1185
YDR127W	13226	4527	4550	5366	11949	7972	4404	18773	25286	18867	15852	13647	7844	10107	25379	29981	34014	17787	4650	19834	29514	20589	27873	25670	8276	25030	24053	17822	29464	22112	5607	32980	24834	17958	25035	31898
YDR128W	1746	582	820	717	1599	883	768	2131	2788	2345	1800	1602	1136	1379	2754	3263	4044	1984	649	2209	3117	2169	3026	2444	1325	2184	2221	1666	2788	2032	848	2362	1943	1551	1912	2520
YDR129C	18882	9585	10891	10863	22186	15862	11313	24822	34848	12006	9912	7295	7626	5757	17295	21370	23978	10145	5898	14966	21654	16623	20931	18661	10167	12124	12100	8977	12814	9435	3447	15510	11623	10586	14325	17637
YDR130C	1919	1262	1476	1329	1830	1231	1129	1417	1355	965	746	677	873	586	1436	1458	1823	581	1049	1110	1572	1318	1608	1384	856	819	757	782	1071	748	514	1355	985	686	879	1153
YDR131C	1186	585	778	661	1140	814	642	1058	960	521	458	314	695	364	868	869	1120	492	457	771	1016	709	925	792	966	534	649	355	544	506	331	668	462	443	589	775
YDR132C	1548	1087	1217	1191	1934	1387	774	1276	1232	938	711	554	1006	507	1458	1512	1592	830	794	1096	1592	1287	1604	1473	1466	1069	1014	698	1161	881	523	1582	1101	899	1078	1390
YDR133C	115914	69303	74521	123744	107716	63388	128665	90364	76572	41181	31041	21651	51085	21974	37857	75115	55679	31077	65512	43460	59866	63223	60091	53984	29625	8964	8590	9025	9250	8286	6645	11632	8962	9994	9018	12627
YDR135C	9737	5003	5806	5479	10761	7101	2957	7285	8585	7218	5661	4481	4007	3869	9707	11348	13385	5737	3898	7733	10241	8422	10785	9386	4353	6073	6103	5357	8450	5316	2628	8172	6389	5176	5806	8151
YDR136C	10	11	4	10	10	4	6	4	7	2	0	1	4	0	4	6	13	5	7	12	5	0	4	10	7	7	6	2	9	3	0	4	3	3	11	2
YDR137W	1959	1372	1645	1114	2340	1696	817	1513	1709	1161	820	437	1184	546	2058	2454	2670	784	779	1528	2361	1828	2229	2115	1273	1472	1416	1384	1819	1403	422	1997	1508	1253	1527	2266
YDR138W	1775	1090	1309	668	1725	1056	797	1390	2171	2167	1614	1432	1010	1015	2632	2939	3506	1468	715	2093	3012	2208	2914	2382	1057	2210	2320	1900	3159	2165	577	2445	1843	1601	1961	2836
YDR139C	13767	10097	9095	7087	5342	5461	8488	9292	3376	4939	3491	3860	7651	4617	3368	3686	4357	3759	8785	2099	2391	1518	1912	1944	7870	2382	1764	3013	2261	1131	5411	1997	1604	1435	1437	1775
YDR140W	1938	1082	1296	1110	1706	1316	700	1333	1098	1116	797	799	974	536	1534	1473	1704	825	867	1193	1984	1329	1767	1601	1467	1117	1041	829	950	986	614	1323	1051	764	1008	1348
YDR141C	4661	2274	2999	2328	6677	3716	1684	5569	6708	4299	4014	3107	2481	2554	6535	7531	9258	4172	1491	5290	8014	5446	7852	6525	3469	5360	5490	4063	6427	4740	1653	6924	5455	4062	5788	7275
YDR142C	3462	1958	2042	2459	3511	2574	1678	2141	1852	1259	1056	904	1279	855	1666	1934	2392	1092	1037	1267	1781	1513	1777	1537	2248	1097	1131	986	1302	993	925	1618	1249	904	1219	1770
YDR143C	2882	1299	963	979	2976	2093	1283	3288	3565	3240	2797	2418	1412	1982	4718	4619	5479	3029	1236	3487	4802	3637	4760	4007	1062	3567	3912	3032	4655	3960	829	4044	3503	2501	3308	4113
YDR144C	5038	3230	3433	2145	3802	2844	980	1237	939	2324	1899	1554	1773	1511	3624	3626	4287	2196	1851	2530	4188	2833	3914	3516	2845	2670	2626	2430	3486	3111	779	3410	2615	1619	2209	2746
YDR145W	1784	903	999	986	1787	1182	972	2253	3217	2667	2264	1880	1173	1521	4250	4797	5444	2336	710	3279	4892	3903	4762	3956	992	2736	2845	2193	3273	2759	559	3958	3045	2506	2951	4471
YDR146C	1793	735	791	774	1781	1165	627	1496	1928	1545	1378	1053	642	715	1860	2130	2354	1198	651	1391	2182	1992	2248	2239	968	1437	1602	1404	1983	1639	512	2138	1839	1222	1640	2184
YDR147W	7013	3379	4537	2526	5507	3732	2090	2643	2825	4082	3090	2819	3074	1895	4968	5178	6751	2943	2229	3970	6082	3946	5917	4911	8296	4738	4762	4066	6395	4460	2259	6265	4600	3159	4314	5672
YDR148C	34142	17125	21558	18636	31066	23893	15933	21993	25898	13998	12491	9746	11870	7954	20526	25237	25556	12973	13120	16656	26394	19236	23785	21208	13634	8827	9792	6374	9237	8412	3041	11276	8817	7488	10633	13198
YDR149C	0	0	2	1	1	0	0	1	1	0	1	0	1	0	0	0	4	0	0	0	3	0	0	5	3	1	2	0	0	1	0	3	0	3	1	1
YDR150W	1806	1022	844	1257	1870	1043	1446	8234	12279	6682	5848	5002	2286	3218	8610	9776	10989	5468	1046	7497	11554	8237	11521	9646	1229	6278	6340	4034	6583	5887	1103	7300	6117	4678	6789	8392
YDR151C	2438	1802	1901	980	1336	787	1453	1527	1006	1230	1005	630	1299	707	1472	1439	1804	930	1274	1242	1461	1059	1621	1384	2108	1404	1389	725	1349	1132	555	1241	1098	852	1232	1520
YDR152W	3706	1644	2188	2067	3090	2373	1028	1370	1691	3130	2461	2025	1971	1216	3774	3320	3942	1542	1164	2484	3831	3060	3740	3378	3245	3537	3379	2654	4205	3573	1121	4650	3461	2418	2988	4002
YDR153C	3604	1447	1729	1465	3578	2716	1136	3444	4386	4138	4158	3169	1419	2109	5483	5470	6324	3036	1076	4045	6310	4452	5774	5633	912	3656	3827	2941	4365	3934	700	4781	3777	2456	3619	4594
YDR154C	1548	1788	1478	1750	1415	1150	1365	1553	869	762	881	719	998	764	920	1225	1001	584	1401	697	1107	773	1133	871	758	338	343	256	318	345	303	436	337	260	343	448
YDR155C	160290	153478	147253	134770	153758	86956	132096	108924	68705	50301	48539	33600	75981	39312	56833	74779	86931	49608	115113	48257	71158	51400	70643	52586	90287	27323	29001	18894	30297	22751	28851	37054	28808	22005	30534	39987
YDR156W	3415	1667	1176	1282	3575	2488	643	1509	1618	2345	2507	1885	955	1306	2469	2652	2862	1330	967	1793	2939	2360	3040	2501	852	1870	1784	1477	2134	2038	562	2002	1630	1160	1390	1832
YDR157W	20	15	19	23	24	23	21	19	28	30	18	16	10	11	35	25	24	14	35	10	16	14	22	16	34	20	21	15	11	22	9	24	9	12	10	24
YDR158W	68801	43108	44822	40251	49431	40955	28558	31428	21699	22233	17485	14853	26463	13276	27650	32998	35384	17151	33054	19683	27960	22643	27200	24397	67715	22114	20492	18836	26136	18078	20055	30661	21722	19149	22347	30687
YDR159W	1811	948	1293	1181	2383	1412	956	2273	2962	2498	1952	1577	1051	1109	3236	3736	4068	2011	658	2402	3858	2748	3482	3031	922	2667	2630	2029	3512	2667	606	3509	2534	1814	2638	3320
YDR160W	3601	1566	1978	1510	2980	2026	816	1967	1843	1610	1489	1181	1073	1163	2006	2401	3141	1525	893	1714	2584	1864	2146	1773	1877	1889	1672	1300	2142	1378	589	1878	1613	1512	1457	2435
YDR161W	3694	1675	2138	1676	2909	2236	873	931	764	2466	1924	1749	1470	809	2328	2076	2366	945	1246	1528	2072	1790	2126	1991	2949	1790	1646	1844	2496	1864	1012	2600	2001	1032	1097	1795
YDR162C	6294	3418	3948	3552	4716	3841	2469	3504	1884	2310	1662	1423	3172	1455	2349	2796	3331	1768	3048	1990	2645	2012	2513	2411	4902	2165	1893	1862	2109	1545	2665	2719	1705	1581	1800	2507
YDR163W	2307	1424	1700	1768	2431	1644	1235	1726	1010	977	846	694	1408	777	1283	1549	1734	744	1253	911	1550	1259	1580	1323	1248	916	826	577	1028	761	733	1260	886	884	962	1360
YDR164C	4920	1463	1367	1189	4281	3255	773	3012	3646	2852	2607	2510	1292	1497	4229	4862	5422	2606	977	3300	5612	3720	4512	4401	812	3405	3506	2733	3967	3230	658	4160	3222	2716	3487	4827
YDR165W	2394	1455	1644	1248	2313	1442	677	959	607	3531	2816	2097	1486	1068	2748	2139	2639	1123	988	1663	2270	1877	2725	2306	3073	2519	2282	2547	3666	2777	914	3489	2517	1283	1607	1870
YDR166C	3803	2257	2791	2459	4324	2633	2354	3965	3477	2519	1975	1472	1879	1298	3172	3569	4455	1993	1127	2753	3844	2712	3413	2972	2957	2757	2323	1764	3096	1992	892	3091	2358	2031	2433	3797
YDR167W	7721	3954	5066	4159	6760	4659	2799	5099	1955	3123	2315	1965	4961	2292	2379	2723	3798	2431	3999	1574	2811	1801	2463	1797	7165	1912	1670	1950	2487	1585	3579	2694	1497	1753	1495	2971
YDR168W	7873	4549	6168	4645	11082	7322	4581	10493	4325	2349	2866	2239	5568	2782	4650	6319	7219	2981	3299	3037	7084	4761	6132	3322	5340	3030	2784	2587	4560	2399	1740	6034	4535	4707	4340	7514
YDR169C	2627	935	878	865	3241	2155	1241	3883	5045	2787	2358	2152	1437	1854	4293	5366	5421	2904	1070	3458	6032	3925	5070	4757	875	2713	2730	2119	2964	2530	640	3666	3136	2493	3328	4172
YDR169C-A	12	0	0	1	25	8	7	35	39	5	23	33	13	10	54	60	73	21	19	48	55	22	32	33	6	20	24	14	31	15	17	35	15	20	39	17
YDR170C	4436	1869	2020	1942	5482	3430	1567	8677	12080	8480	7075	5990	3701	4733	12447	13117	16172	8155	1770	10754	15032	9932	14109	12507	2619	10221	9927	7185	11508	9112	1918	12559	9860	6820	10519	12602
YDR170W-A	16	7	3	9	21	12	2	19	23	18	14	8	11	7	28	26	44	19	3	22	35	10	20	30	35	57	60	52	92	62	20	114	72	41	63	76
YDR171W	13087	7692	7824	12549	23682	18432	15211	33588	71187	5652	5535	3592	3196	5143	15816	23917	23600	9233	3968	15200	22402	18140	22324	18466	2066	6320	7376	3042	3431	3299	1861	10570	8753	10324	13111	16548
YDR172W	8768	3575	4641	3445	8238	5794	2697	10205	14996	16536	12703	11092	4742	7027	19494	19149	23827	10002	2140	14295	20590	15257	19915	18149	4393	15330	15483	12435	18737	14293	2909	20384	14920	11927	15486	20672
YDR173C	2123	1008	1161	1206	1900	1317	898	1731	1702	1216	921	877	943	552	1724	1843	2277	1106	762	1454	1912	1301	1561	1494	1243	872	914	754	1105	739	439	1024	824	682	804	1083
YDR174W	9995	5923	4972	5933	10420	6550	2382	7117	9702	7499	7763	5601	2402	3813	9233	11634	12637	5750	2029	8381	12315	8987	11808	10482	2210	8772	8590	5725	8854	8078	1246	10188	7592	6278	8756	11192
YDR175C	5439	2527	2828	3071	5263	3869	1915	3532	4581	3148	2379	1932	1945	1356	4405	5062	5876	2324	1539	3713	5397	3777	5130	4522	2543	2764	2512	2120	3185	2402	1094	3898	2755	2204	3017	3943
YDR176W	1845	963	1093	978	1576	1167	1076	2500	3753	2822	2218	2119	1429	1409	4389	4384	5546	2135	907	3399	5362	4011	4697	4143	826	3033	2908	2583	3981	2938	754	4604	3463	2775	3555	4920
YDR177W	14280	8366	10051	10221	13110	9174	7647	17081	7639	7792	6319	5127	10161	5669	6699	8083	10135	7069	8162	4755	7220	5569	6234	5138	12713	5401	4420	4782	5875	3397	7342	6817	4739	4391	4338	6909
YDR178W	29709	21868	24238	28162	38271	27599	28986	45379	28610	10167	9950	7613	17554	9525	14253	20402	19883	13937	20406	12868	19853	15021	18426	17198	25331	8065	8650	5516	7807	7074	9397	11162	9271	7003	10391	12088
YDR179C	1747	652	1113	1005	1254	914	750	1095	267	776	580	593	1303	469	432	343	552	447	727	232	381	267	353	332	1331	308	285	327	331	234	471	327	217	296	152	407
YDR179W-A	2961	1702	2214	1176	1775	1262	1182	1888	782	1960	1221	1134	1969	1170	1116	1370	1777	1283	1658	924	1413	925	1217	894	4079	1330	981	1332	1762	875	1543	1430	848	807	745	1124
YDR180W	1121	679	827	647	1708	952	381	587	535	1310	981	867	581	639	1512	1552	1860	919	412	1125	1622	1220	1663	1358	870	1041	975	1105	1583	1339	431	2173	1722	884	1102	1492
YDR181C	3180	1621	1855	1433	2698	1922	1703	1865	1931	1567	959	777	1515	755	2473	2705	3469	1000	1212	2024	2972	2318	2855	2282	1736	1721	1623	1917	2042	1483	629	2230	1604	1623	1658	2571
YDR182W	7365	4076	4955	3967	6067	3717	3314	3630	3859	2957	2489	1889	2127	1879	4100	4644	5431	2704	2385	3393	4697	3521	4434	4249	3976	3008	3086	2441	3537	2754	1098	3646	2980	2452	3065	4407
YDR182W-A	95	59	67	45	83	19	35	84	48	67	49	39	64	63	77	76	79	38	98	58	86	46	54	41	68	49	30	36	40	62	29	65	39	21	44	54
YDR183C-A	66	49	51	35	47	31	24	44	8	94	67	82	39	39	102	69	53	29	32	24	49	46	58	50	69	30	46	72	75	89	32	47	28	10	18	22
YDR183W	1648	997	1183	902	1343	1093	405	1135	517	894	626	630	1039	629	912	1348	1416	869	865	623	1215	881	1128	747	1585	672	523	596	810	588	671	906	703	636	687	951
YDR184C	507	414	504	242	453	218	198	219	95	820	806	613	421	377	629	351	504	255	281	310	452	344	472	469	1106	684	727	585	1015	809	272	704	444	157	183	202
YDR185C	839	459	508	642	679	457	852	1156	475	566	416	399	647	367	303	345	457	328	489	265	372	279	282	267	738	232	227	249	289	230	340	174	144	123	111	144
YDR186C	9875	5968	6606	6086	12033	7865	4659	12022	15538	14717	13939	11016	5627	7649	20616	21131	27630	12052	3874	16294	23978	16422	23727	19261	5020	14399	13985	10091	16877	13877	3353	19308	14071	10789	15596	20479
YDR187C	108	14	40	20	100	76	7	114	147	111	69	75	74	52	119	181	258	119	17	128	165	101	137	110	25	78	69	87	130	63	48	151	98	79	112	168
YDR188W	9792	3631	4176	3981	6383	5236	2339	7069	8885	8771	7540	6372	4124	4524	11495	11904	14595	6773	2790	8569	13070	9734	12642	10748	3385	8468	8497	6170	9623	7735	1949	10550	8199	6648	8304	11857
YDR189W	6391	3871	4105	3106	6028	4560	2270	4001	4337	4463	3814	3341	2178	2431	6164	6371	7324	3483	1946	4677	6763	5204	6951	6387	2565	4549	4717	3556	5173	4315	1298	5653	4498	3208	4733	5677
YDR190C	11623	5797	7028	5333	9688	7457	2927	4882	4182	7518	4862	4140	6068	2920	8621	7878	10367	3701	4398	5969	8782	6477	8196	7611	9960	7151	6228	6760	9148	6320	4204	9678	6709	5165	6231	8063
YDR191W	1621	1115	1195	661	824	538	659	1063	639	1147	879	691	1261	621	1070	1096	1498	829	1080	779	943	805	914	716	2005	950	757	1121	1242	761	821	858	549	585	661	926
YDR192C	481	208	177	201	494	294	102	458	685	481	510	300	199	279	817	930	853	356	90	528	832	719	917	696	174	573	639	347	644	591	73	690	571	397	509	699
YDR193W	7	0	1	1	0	3	0	4	4	0	0	0	0	0	2	2	3	2	1	3	3	2	4	9	3	0	2	0	1	0	10	1	3	0	2	2
YDR194C	16446	7950	9543	6284	11908	9508	5622	11005	9704	9859	6304	5971	8541	4414	12580	13023	18341	5033	5591	10676	14236	10057	13294	11453	9457	11314	8768	9704	13658	8090	2869	11719	8203	6602	8134	11257
YDR194W-A	1	2	2	9	12	6	0	0	2	2	2	1	1	10	0	9	1	0	5	2	2	4	5	1	2	0	3	1	5	0	1	4	0	1	0	5
YDR195W	7862	5557	5108	4614	6145	5408	4537	3592	2969	3015	2403	2162	2005	1683	3602	3554	3902	1698	3395	2869	4144	3146	3864	3618	2439	2553	2754	2519	3144	2827	640	2441	1806	1552	2011	2300
YDR196C	7582	3858	4759	4963	7584	5490	3416	5884	3146	1874	1269	1208	3226	1362	2026	2693	3112	1853	3991	1589	2513	1521	1990	1819	6451	1492	1382	1473	1608	930	3669	2132	1303	1258	1441	1954
YDR197W	3086	1740	1982	2205	3359	2348	2074	2772	2150	1239	1087	933	1359	761	1594	1889	2098	1042	1389	1314	1902	1416	1838	1588	1800	1038	977	695	1142	953	473	1124	852	804	987	1233
YDR198C	2552	1411	1557	1218	1896	1481	842	1221	1137	1485	1116	972	1222	755	1614	1585	2067	946	974	1272	1781	1283	1525	1538	2020	1463	1303	1248	1594	1357	583	1715	1161	889	1061	1285
YDR199W	11	15	26	16	10	11	25	35	23	11	18	10	15	8	18	23	21	22	20	10	19	10	39	15	15	15	18	9	11	11	0	11	11	15	17	13
YDR200C	809	144	354	360	972	640	371	1848	2307	862	728	651	547	531	1502	1951	2062	891	202	1309	1894	1338	1725	1392	239	987	1091	767	1010	844	177	1321	1073	1199	1401	1909
YDR201W	5489	3010	3118	3110	4338	3429	1618	3290	1577	1658	1012	1017	2335	1018	1491	2016	2185	1503	2563	1187	1945	1451	1651	1303	4519	1319	887	1158	1327	804	3103	1566	1273	996	1075	1591
YDR202C	2632	1774	1602	1977	2706	2132	2029	3545	2045	809	827	675	1395	827	1375	1771	1878	954	1334	1100	1774	1361	1842	1564	1181	681	793	523	592	570	782	1185	878	721	962	1338
YDR203W	4	2	3	3	8	3	2	6	4	0	0	1	1	0	0	6	2	1	6	1	1	3	4	2	1	1	1	0	1	4	1	4	0	1	0	1
YDR204W	11503	8569	8297	9954	11938	9289	6040	7680	7281	2766	2355	1611	2638	1986	3835	4807	5330	2773	4132	3005	4193	3197	4244	3675	3334	1927	2131	1364	1724	1651	1338	2755	2248	2022	2455	3228
YDR205W	2347	1765	1978	1600	2923	2039	1077	1326	1741	1288	1166	781	737	823	1578	1859	2096	1104	821	1391	2097	1543	2013	1707	1571	1163	1357	982	1432	1307	470	1441	1163	1016	1463	1816
YDR206W	8098	3907	5195	3446	7426	5077	2062	3645	3490	4451	3672	3073	3083	2292	5554	5403	6925	3306	1935	3884	6090	4411	5488	4665	4819	4451	4135	3400	5055	4037	1391	5086	3664	3101	3904	5420
YDR207C	1081	1053	1020	1039	1141	859	836	1715	1933	2029	1651	1362	1094	1155	2754	2899	3160	1568	903	1934	2917	2229	2875	2251	620	1436	1444	1028	1692	1391	445	2094	1374	1301	1770	2309
YDR208W	5690	3187	2643	3323	6520	4923	2884	6557	6887	4479	3879	3456	2398	2636	5718	6269	7240	4113	2115	4685	6425	4715	6353	5953	2461	4121	3904	3342	4406	3755	2089	5045	4110	3075	4421	5384
YDR209C	5412	3402	3706	2186	3267	3136	1801	3655	1977	3316	2833	3396	3284	2799	3550	3420	4311	3577	2695	2594	4330	2423	3683	3437	4731	3344	2742	2488	3123	2286	1906	3082	2368	1638	2793	3144
YDR210C-C	0	0	0	0	0	0	0	0	0	0	0	0	0	0	0	0	0	0	0	0	0	0	0	0	0	0	0	0	0	0	0	0	0	0	0	0
YDR210C-D	12	8	6	8	24	8	12	48	66	59	66	61	16	39	93	114	157	63	0	94	121	67	91	80	24	273	167	162	402	165	29	216	169	178	201	586
YDR210W	0	0	0	0	0	0	0	0	0	0	0	0	0	0	0	0	0	0	0	0	0	0	0	0	0	0	0	0	0	0	0	0	0	0	0	0
YDR210W-A	0	0	0	0	0	0	0	0	0	0	0	0	0	0	0	0	0	0	0	0	0	0	0	0	0	0	0	0	0	0	0	0	0	0	0	0
YDR210W-B	4	0	4	0	26	42	3	20	55	210	15	21	4	32	186	304	349	62	0	91	104	100	82	182	32	612	145	145	685	286	4	268	159	167	208	339
YDR211W	9700	4802	6368	3580	8653	6514	2203	4310	4686	10964	6218	6019	5354	2789	11590	10120	13825	4076	3410	8028	10713	7672	10301	9530	7664	9802	8805	9838	13269	8069	2519	11786	8299	5761	7668	10214
YDR212W	6603	3025	3141	2881	5855	4005	1485	3296	4310	5708	4518	3470	2659	2274	6928	7348	9361	3315	2147	5349	7086	5428	7643	6473	3642	5477	5349	4571	7156	4945	1694	7750	5188	4289	5513	7040
YDR213W	13972	7909	9648	7442	10997	9765	2817	5703	5531	11099	10179	9611	6942	7224	16594	14747	22336	10612	6361	11795	17616	10826	15481	14436	10790	12144	11282	9219	16916	11760	5221	17670	13898	10352	13292	19136
YDR214W	15365	7345	7781	8041	12678	8700	3703	7100	8068	6646	5768	4376	4153	3948	9319	10407	11385	5419	4266	7235	10276	7553	10396	8975	5248	6653	7210	4770	7323	6436	2631	8993	7076	5455	7544	9646
YDR215C	141	81	71	100	100	85	96	87	82	39	26	16	42	35	37	66	61	24	14	25	70	35	65	29	35	25	12	22	25	16	23	42	40	39	28	27
YDR216W	5748	2193	2647	2973	6399	4423	2263	5507	6403	2936	2314	1950	2097	2102	4720	6285	7243	3615	1590	4344	6520	4332	5566	4925	2081	2774	2835	1736	2691	1920	838	2537	2193	2858	3566	4633
YDR217C	1161	625	614	357	913	543	562	996	1081	1555	1321	1121	733	777	1761	1957	2777	1160	556	1602	2358	1410	2038	1710	1166	1630	1550	1404	2238	1472	526	1865	1444	857	1308	1895
YDR218C	3247	2275	2043	2708	1797	1586	3329	2950	1093	1237	764	984	2119	1043	809	972	920	729	2339	412	527	400	490	553	1143	384	330	483	389	253	886	458	329	355	268	401
YDR219C	2850	1482	1763	1404	3267	1948	1269	3026	3612	1758	1377	1096	1098	919	2291	3004	3360	1540	811	2276	2880	2258	3066	2488	1007	1528	1454	1306	2013	1211	426	2632	1726	1480	1898	2706
YDR220C	1490	585	753	511	1768	1201	481	596	722	570	315	332	231	233	493	584	774	343	288	405	558	326	452	458	337	267	249	368	427	220	228	423	364	286	331	413
YDR221W	2240	920	1389	1114	2418	1550	680	1553	1945	1357	1249	1031	787	765	2044	2213	2993	1202	649	1720	2509	1882	2387	2113	1189	1692	1538	1188	2066	1444	528	2270	1831	1491	1938	2572
YDR222W	1917	1320	1564	1404	2259	1488	1024	1149	1131	1147	989	811	1129	637	1451	1456	1794	931	999	1007	1729	1207	1655	1486	1571	942	1060	699	904	903	622	1391	1103	797	1040	1338
YDR223W	6532	4244	4858	4135	8284	5159	4645	11071	7964	2515	2585	1883	3441	2252	3681	4737	6746	2695	3179	4003	5333	3999	5286	4287	3671	2012	2107	1191	1717	1380	1568	2104	1597	1846	2390	3126
YDR224C	62341	45293	48371	56692	68330	40180	54638	63682	44741	26304	25862	17980	27778	17678	27335	46904	40273	25185	39651	31794	46704	40207	47811	42373	43453	20537	20602	15216	20665	17698	19316	27050	21182	19282	22917	29212
YDR225W	92021	63580	70981	84497	83257	55834	62405	108143	57908	56055	40160	29593	55958	32890	30472	50366	53459	50016	72681	40898	43930	34933	44756	40962	74400	31103	26615	30188	28659	19453	47703	34880	24753	21644	24543	31579
YDR226W	140201	132995	135114	104376	92532	78505	76899	82659	33419	33916	35459	27943	90964	41933	43840	48502	53689	38298	123047	31501	42890	32505	40671	39560	118596	31188	30151	24252	31512	27212	39434	37335	28402	21609	29235	36261
YDR227W	1426	957	922	1077	1690	1117	691	2186	2427	2883	2208	1921	1159	1164	2950	3402	4113	1894	758	2840	3909	3005	3792	3150	1101	2335	2186	1861	2922	2169	646	3052	2541	1432	1977	2675
YDR228C	1768	1179	1652	1039	2565	1426	1006	1831	2678	1895	1441	1133	1106	918	2712	3058	3238	1417	784	2217	3244	2551	3069	2771	1172	2120	2056	1598	2320	1900	368	2169	1539	1396	1759	2203
YDR229W	2628	1317	1692	1403	3262	2283	1250	3116	4012	1959	1645	1369	1104	1215	2941	3716	3843	1737	962	2335	3893	3036	3658	3125	796	1521	1559	1020	1601	1357	489	2491	1755	1718	2208	3007
YDR230W	130	101	126	110	81	105	135	241	115	50	53	44	106	54	85	63	51	57	118	40	66	33	82	66	69	29	33	19	60	22	40	37	21	17	25	47
YDR231C	12968	9053	9972	11566	10763	8190	9856	12080	5695	2985	2494	2352	7682	2868	3886	4488	5464	3373	10497	2989	3963	3033	3691	3489	7859	2248	2139	1631	2438	1581	5427	3017	2349	1935	2307	3291
YDR232W	12518	5224	4174	5093	11649	7604	4109	11934	13658	12529	11966	9975	5863	7436	15695	17023	19244	10350	5019	11179	16820	12162	15540	15126	4988	11820	11658	9418	12813	11537	3675	14457	11807	7980	11825	14550
YDR233C	60607	44175	41204	46963	72874	47140	27855	31006	33971	30136	29541	19203	18745	17240	39649	44430	48250	23117	22390	32296	42972	34997	46484	40999	25135	26199	27852	19291	27668	25523	12378	39009	29056	20942	28787	35464
YDR234W	23428	7727	6574	5930	13842	9153	1945	6526	6612	22100	20574	16132	10612	14190	30396	27973	33069	17672	6351	19923	28528	21193	28388	25774	6420	19462	19979	15226	23481	19981	5003	21995	17708	11678	16776	22128
YDR235W	1808	964	1245	876	1634	955	883	1644	765	882	735	494	1397	707	906	1107	1450	863	772	762	1168	867	1046	830	1978	895	756	674	1061	664	755	1030	755	792	740	1160
YDR236C	8915	6312	5825	4346	4658	4545	4192	5383	2429	2982	2112	2453	4600	2365	2015	2349	2909	2941	5922	1763	1945	1282	1509	1651	8463	2010	1479	2232	2276	970	5565	1958	1222	1246	1361	1617
YDR237W	20299	11568	12328	13233	13516	11203	11789	14358	5343	5369	4583	4229	9707	5017	4682	5833	7030	5148	11286	3941	4860	3377	4651	4164	10948	3499	2963	3531	3932	2470	6736	4291	3093	2580	2838	4256
YDR238C	16097	7666	9908	7171	17645	12161	3770	10798	13311	10063	8883	7305	5290	6246	16141	17697	20776	9778	3798	12440	19614	14277	17694	15837	8092	13231	13420	9906	15250	12228	3814	17515	13885	11240	14252	19606
YDR239C	1191	554	475	515	1195	684	328	1271	1518	1623	1550	1171	643	969	1853	2122	2262	1161	336	1728	2580	1800	2379	2050	381	1303	1323	1098	1739	1401	279	1594	1471	1101	1208	1705
YDR240C	2956	1636	1896	1241	1945	1619	973	1395	1385	1125	763	837	1213	591	1659	1774	2031	846	1014	1405	1751	1279	1708	1509	1907	1170	1158	1137	1311	1094	638	1601	958	939	1177	1483
YDR241W	731	735	674	693	394	341	630	700	238	273	186	291	560	307	161	205	262	224	660	99	65	79	60	103	730	183	126	222	239	65	429	204	129	129	60	131
YDR242W	2471	1241	1533	1444	2333	1652	813	1849	1181	995	800	654	1226	765	1348	1507	1912	932	1224	1039	1441	1098	1523	1288	2153	1087	999	900	1108	772	1003	1443	1104	831	1028	1347
YDR243C	1230	603	700	624	1192	807	330	631	832	844	517	500	520	320	993	1083	1289	446	391	895	1064	831	1078	997	421	494	570	563	883	702	242	1101	793	470	682	898
YDR244W	4092	1823	1945	1886	3928	2609	1268	2498	3454	2180	1759	1635	1328	1063	3122	3400	4058	1910	1006	2469	3437	2538	3173	2893	1279	1841	1775	1678	2199	1690	684	2700	2226	1603	1984	2972
YDR245W	10394	5743	6183	4357	6802	4931	3170	4673	3074	4165	3470	2873	4726	2194	4751	4866	5425	2785	4269	3638	5491	4159	5165	4608	8250	3552	3429	3501	4226	3193	2771	4208	3002	2852	3095	4242
YDR246W	2499	1850	1575	1993	3232	2200	1044	2262	2567	1361	1336	838	730	1005	2102	2730	2790	1203	852	1690	2418	2088	2624	2377	502	1317	1354	835	1202	990	289	2070	1531	1026	1573	2060
YDR246W-A	127	76	59	114	148	100	59	154	72	54	59	47	54	47	72	95	113	44	56	49	70	80	99	70	58	24	40	47	31	58	58	50	40	38	60	66
YDR247W	2164	1403	916	2489	6355	3567	910	3285	3585	955	889	484	879	1044	1575	2578	2768	1292	883	1930	2112	2063	2829	2133	267	328	567	372	279	477	474	1178	1068	896	1087	1158
YDR248C	5548	2834	3195	3431	4361	3220	5525	9516	3890	2378	1970	1510	3071	1465	1350	1850	2353	1711	2987	1216	1581	1177	1520	1133	3851	1109	935	925	1101	656	2251	1052	1014	1076	839	1320
YDR249C	1311	790	1032	775	1039	647	876	1221	631	736	658	396	837	511	732	920	1006	609	626	701	873	612	788	735	2124	723	625	466	745	601	676	627	483	364	397	570
YDR250C	47	17	6	22	67	43	25	71	57	30	21	14	14	29	34	39	96	39	12	16	46	22	45	29	22	43	39	38	59	31	23	62	60	34	43	83
YDR251W	4176	1996	2397	2574	6407	3964	2299	7056	9310	2974	2459	2095	1832	2574	5677	7450	7812	4196	1214	4933	7576	5336	6764	6345	1149	4133	4253	2170	3583	2882	866	4654	3890	4038	5590	7520
YDR252W	883	530	684	571	776	584	462	604	361	276	241	174	372	200	325	435	439	299	418	311	413	340	384	348	691	284	278	208	300	169	313	305	200	225	293	293
YDR253C	2232	1441	1447	1341	1979	1494	978	1405	1018	1039	1088	782	1248	743	1386	1735	1622	950	1170	1060	1842	1520	1938	1460	2121	1044	1015	1207	1654	1258	876	1808	1388	904	947	1435
YDR254W	2819	1488	1838	1440	2656	1745	1614	2158	2455	1301	1019	719	1173	797	2345	2497	2810	1254	976	1880	2819	2001	2366	2189	2095	1383	1564	1244	1845	1233	784	1936	1316	1196	1569	2029
YDR255C	2406	1240	1855	1369	3437	2355	1226	2051	2966	1301	873	713	1005	591	2268	2621	3029	1215	931	1742	2612	1838	2363	2124	1729	1509	1350	1254	1847	1239	530	2240	1691	1545	1971	2643
YDR256C	2372	1496	1645	1358	1936	1316	953	1099	767	947	709	483	813	548	1017	1209	1494	800	925	857	1311	979	1450	1071	887	698	720	835	1021	843	472	987	727	578	570	834
YDR257C	2325	1141	1418	915	1944	1521	684	1260	1451	2205	1357	1174	1187	690	2211	2074	3037	1046	702	1544	2341	1669	2024	1871	1668	2024	1741	1867	2434	1471	526	2234	1625	1213	1656	1774
YDR258C	18154	6759	8392	8548	22953	16451	9603	41620	59127	11379	11777	9037	5558	6871	18036	24959	28576	12052	4164	17836	25972	18637	23756	19277	4245	9623	8926	5330	7771	5802	1716	8854	6902	10566	12206	17918
YDR259C	1086	429	578	540	1028	676	352	653	636	657	780	640	310	404	844	886	1049	498	270	723	1013	623	914	714	272	469	404	239	490	341	90	526	431	320	369	498
YDR260C	6429	4330	4704	3436	5211	4115	2504	2705	2123	2257	2011	1852	2445	1614	3089	3381	3791	2018	3349	2377	3667	2324	3369	3086	4266	1715	1836	1343	1812	1546	1752	2046	1603	1219	1920	2115
YDR261C	4249	2278	2853	1713	2688	2331	1713	1924	1703	1497	1304	1222	1102	990	2124	2567	2814	1452	1567	1961	2893	2076	2546	2531	2131	1557	1789	1281	1865	1525	587	1610	1471	1180	1434	1823
YDR261C-C	0	0	0	0	0	0	0	0	0	0	0	0	0	0	0	0	0	0	0	0	0	0	0	0	0	0	0	0	0	0	0	0	0	0	0	0
YDR261C-D	6	3	5	3	9	4	1	0	1	2	3	4	6	1	3	8	9	3	4	3	10	1	5	2	19	5	9	6	7	11	3	8	10	4	11	7
YDR261W-A	0	0	0	0	0	0	0	0	0	0	0	0	0	0	0	0	0	0	0	0	0	0	0	0	0	0	0	0	0	0	0	0	0	0	0	0
YDR261W-B	4	0	1	0	14	23	0	11	14	174	9	3	7	13	133	252	255	38	0	37	65	82	54	139	3	561	86	65	565	187	1	190	107	125	106	262
YDR262W	3148	1414	1088	1664	4046	2391	918	3468	4073	2100	1924	1455	1051	1351	3136	3536	3870	1825	780	2537	3591	2931	3380	3495	711	1236	1506	1269	1441	1180	607	2331	1844	1297	1874	2274
YDR263C	1523	758	780	912	1325	981	547	832	786	357	328	199	508	426	921	1228	1372	575	445	857	1099	868	1106	1038	473	452	552	407	584	432	234	764	620	512	606	814
YDR264C	5357	2712	3582	2604	5356	3603	1394	3564	3578	2973	2643	1913	2199	1727	4364	5078	6359	2543	1698	3686	5071	3689	5010	4153	4896	4031	3992	3003	4867	3370	1409	5146	3913	3535	4173	6515
YDR265W	5082	2804	3048	3342	4342	3230	3064	4237	1828	1478	1281	931	2548	985	1672	2019	2304	1619	2636	1193	1864	1372	1801	1684	3979	1191	928	1038	1370	802	2042	1529	1085	985	1153	1809
YDR266C	3619	2232	2381	1711	3275	2192	1686	2590	3042	3585	3246	2416	1573	1881	4045	4326	4656	2294	1343	3110	4374	3245	4079	3640	1743	3039	3220	2410	3740	3118	689	3450	2789	2124	2738	3506
YDR267C	2950	1543	1959	1578	2844	2751	649	1526	1388	1649	1355	1160	1277	879	2098	2156	2449	1059	1160	1831	2728	2075	2559	2481	2304	1507	1408	1456	1708	1209	1057	2190	1543	1215	1627	1876
YDR268W	3218	1636	1981	1739	2727	2050	1607	2332	1929	1475	1254	1012	1442	865	1861	1838	2624	1383	1312	1599	1900	1510	2004	1812	2683	1419	1331	1126	1522	1087	906	1880	1272	1025	1261	1865
YDR269C	1	0	0	0	0	0	0	0	1	0	0	0	0	0	0	1	1	0	0	1	0	1	0	2	0	0	0	0	0	0	0	0	0	0	0	0
YDR270W	1069	392	429	346	957	649	289	1039	1210	610	502	361	298	320	711	804	1060	510	345	564	888	700	897	780	441	554	583	359	642	395	174	559	422	437	586	866
YDR271C	1	0	0	0	0	0	0	0	2	1	0	0	0	1	2	0	0	0	0	2	0	0	1	2	0	0	0	1	0	1	0	0	0	0	0	0
YDR272W	13898	7273	8252	9613	12868	10316	9473	19870	8587	5366	4043	3262	8150	3989	4796	6426	7071	4608	7336	3530	5801	4164	5037	4170	7782	2794	2287	2369	2943	1755	3987	3795	2588	2981	2715	4354
YDR273W	1918	1196	1016	1356	2296	1311	1248	3234	2642	1624	1684	1061	983	993	2151	2680	2836	1236	925	1916	2934	2208	3056	2429	759	1456	1303	1021	1349	1226	638	1785	1376	1360	1662	2150
YDR274C	3387	1645	2104	1810	3013	1889	943	1553	1609	1650	1351	920	1496	779	1940	2358	3109	1048	1366	1681	2073	1543	2289	1775	2270	1772	1431	1155	2007	1323	1045	2425	1800	1378	1600	2482
YDR275W	18853	10532	10522	8368	13266	10791	5368	9071	6083	8639	6913	5991	7842	4986	8289	9567	12194	5675	7463	7838	10580	7959	9419	8729	10147	6586	5458	5503	6621	5246	4578	6598	4526	5571	5935	9361
YDR276C	27193	20886	17310	30181	32548	24666	48719	58667	33531	14114	12453	9793	14335	11650	11050	16500	17350	13132	19111	11658	13935	11702	15216	12402	10758	4649	4475	4277	3282	3402	8326	5492	4670	4078	5174	5675
YDR277C	4866	1951	1570	2216	7075	4089	544	2937	3797	8573	7578	6272	2932	4102	11377	12461	13156	6337	1629	9411	13563	10046	12959	12027	1569	9746	10231	6004	10450	8910	1296	9303	7544	5772	8124	10762
YDR278C	175	66	101	188	249	141	137	155	79	47	16	8	124	25	17	31	75	48	109	43	49	15	16	18	80	15	21	22	24	24	89	20	21	17	8	8
YDR279W	2977	1712	2156	1711	2582	1516	919	1403	801	1080	818	686	1780	830	1590	1838	2192	1123	1367	1210	1817	1268	1854	1447	2339	1235	1139	1051	1659	1240	1344	2062	1417	1082	1170	1502
YDR280W	5952	3543	4032	2511	4374	3287	2110	4122	2768	3464	2673	2160	3630	1934	4140	4061	4615	2037	2824	2931	4267	3225	4202	3627	6887	3475	3129	2825	4354	3098	2409	3733	2617	2190	2623	3414
YDR281C	3835	2957	2922	1894	2101	1779	1143	1673	701	2636	1681	1866	2542	1496	1209	1343	1905	1489	3118	1111	1120	726	814	1052	4800	1550	953	1879	1967	922	2631	1358	993	636	642	866
YDR282C	993	601	517	560	1287	914	560	1471	1508	656	427	314	661	333	1093	1409	1759	527	276	1008	1384	1095	1488	1122	584	716	669	625	827	589	215	1160	711	704	854	1145
YDR283C	5293	2994	3259	2828	6330	4751	1699	3999	4743	4157	3263	2799	2230	2150	5341	5581	6824	3188	2104	4137	6264	4687	6014	5452	2386	3737	3567	3016	4684	3476	1439	4956	3579	2522	3633	4501
YDR284C	13864	9768	9096	8945	11433	10072	7018	12645	7519	5085	4311	3442	8083	4967	7032	8124	8877	6624	8781	5589	7763	5685	7051	7125	9357	3710	3580	3452	3839	2993	5684	4471	3277	3224	3955	4787
YDR285W	155	105	138	106	327	129	129	278	539	332	211	202	123	206	654	727	1093	243	62	625	887	689	772	637	159	609	572	378	733	491	60	832	547	531	633	879
YDR286C	4602	3183	2899	3036	4024	3608	3205	6193	3159	2224	1896	2083	2624	1837	1717	2143	2634	2110	2790	1703	2384	1586	2177	1639	2974	1240	1121	1209	1074	848	1614	1374	1054	1044	1089	1494
YDR287W	2962	1174	975	1289	2982	2155	1002	2950	3642	1754	1777	1163	985	1217	2655	3331	3589	1444	938	2199	3568	2778	3582	2958	607	1392	1551	1154	1533	1407	486	2095	1776	1380	1988	2590
YDR288W	1140	621	608	558	1148	686	480	1320	660	569	488	394	755	473	587	790	1048	536	446	468	758	541	621	550	941	466	517	325	529	375	415	647	419	463	458	738
YDR289C	2320	1544	1676	1039	2720	1667	709	1599	1732	1483	1028	871	1289	693	2288	2503	2935	894	797	1810	2826	2099	2605	2046	1425	1763	1566	1533	1923	1385	536	2495	1746	1525	1721	2558
YDR290W	1	2	2	0	0	1	1	1	2	2	0	0	2	0	1	9	2	0	0	1	2	0	4	2	3	0	1	0	4	1	0	2	0	0	3	1
YDR291W	3634	1647	2071	1480	3138	2653	1051	1939	2029	2020	1263	1262	1352	895	2437	2760	3573	1362	993	1831	2689	1874	2497	2198	2028	2030	1862	1630	2665	1671	994	2481	1952	1470	1743	2457
YDR292C	4882	2997	3947	2533	6084	4350	1488	3324	2855	2770	1784	1476	2801	1445	4582	4474	5713	1937	2526	3316	4642	3640	4543	3930	4359	3889	3592	3401	4807	3208	1597	5366	3984	3437	4129	5854
YDR293C	7199	2773	2780	3559	10794	6571	4532	23074	33159	9195	9032	6474	4088	6631	15711	18863	21826	10978	2206	13511	18145	12811	18115	15645	3014	11585	12441	7396	12823	10496	2212	12175	10312	9174	13390	15526
YDR294C	5170	2557	2474	2499	4354	3059	1430	2788	2966	1934	1731	1397	1373	1319	2575	3224	3599	1798	1461	2216	3173	2561	3097	2806	1651	1813	1886	1479	1948	1477	732	2244	1857	1763	1925	2817
YDR295C	2107	997	1238	1191	2540	1752	824	1731	1956	1965	1774	1492	1148	1135	3169	3368	3749	1657	761	2272	3566	2938	3369	3149	749	2076	2211	1756	2637	2169	403	2727	2099	1600	2169	2948
YDR296W	4877	2741	3135	3339	4132	2992	2336	4088	3127	2099	2157	1521	2525	1527	2958	3435	3755	1649	2558	2390	3788	2750	3831	3041	2060	1569	1567	1254	1762	1384	1061	2406	1646	1465	1581	2577
YDR297W	13598	7568	9657	8451	11791	8429	3869	4564	4879	5045	4430	3163	5018	3337	8550	10448	11307	5444	5144	6923	9341	7259	9103	8817	9201	6312	6591	5579	8183	5553	2451	9089	6370	5008	5853	8346
YDR298C	22739	14047	15970	15603	21779	15812	13199	24956	14309	10640	10348	8237	13552	6717	11362	16021	14065	10254	12954	9087	16411	12588	14616	12553	17278	5714	6203	4744	7069	5681	7056	9075	7237	6016	7575	9644
YDR299W	1430	851	1194	501	1125	745	369	392	871	4258	2061	1873	773	707	4729	3288	3429	756	495	2594	4479	3561	4406	3797	865	3478	3329	2699	4645	3836	344	2629	1729	1023	1098	1416
YDR300C	7030	3901	4819	3138	5556	4175	1374	2710	1700	3203	2518	2225	4072	1993	4194	3877	5178	2572	3056	3103	4205	2816	4079	3733	8503	3699	3332	3400	4798	3229	3870	5274	3517	2232	2979	4198
YDR301W	2981	1143	1293	1334	3054	2073	879	2369	2803	2642	2203	1839	1262	1392	3076	3339	3998	2393	1063	2678	3510	2637	3426	2969	1511	2937	2666	2126	3173	2645	887	3134	2384	1860	2515	3342
YDR302W	2850	1889	2089	1015	1329	759	1532	2849	1493	2294	1434	1165	2426	1062	1515	1802	2420	1868	1688	1378	1911	1426	1769	1192	5470	1932	1534	1450	2111	917	1580	1376	956	981	1098	1509
YDR303C	3453	1293	1827	1459	2714	1868	934	2434	2237	2475	2002	1592	1657	1517	3455	3810	4901	2511	945	2774	4167	2485	3468	2894	2083	2707	2787	2217	3512	2469	789	2809	2406	1999	2550	3326
YDR304C	19896	14961	15363	15961	21309	14118	13128	23823	13920	9543	8897	6255	12441	7069	11680	14588	14464	8612	13205	9259	13250	11183	14367	12027	17882	7773	7292	5800	8053	6400	9376	10102	7477	6818	8489	10825
YDR305C	4198	2887	3493	3171	3372	2262	3229	4645	2170	1961	1539	1309	3204	1794	1878	2213	2564	1909	3020	1288	1923	1447	1916	1725	3885	1338	1113	1153	1431	1034	2073	1592	1112	1078	1203	1645
YDR306C	4453	2959	3242	3299	5446	3197	3771	7839	3936	1785	1533	1076	3051	1351	2195	2848	3184	1887	2320	2080	2851	2316	2804	2221	4451	1611	1589	1164	1588	1173	2104	2180	1745	1646	1835	2814
YDR307W	4087	2584	3179	2570	3589	2916	2007	3032	2271	1344	1115	888	2386	1019	2349	2831	3443	1671	1970	1975	2565	1994	2623	2589	3650	1550	1616	1573	2113	1490	1589	1754	1248	1228	1433	1914
YDR308C	978	496	689	595	928	514	483	974	729	885	630	528	929	546	818	741	1061	610	488	586	831	621	800	622	1453	836	729	536	743	514	452	888	625	605	565	1049
YDR309C	1057	578	641	437	976	579	197	372	406	638	451	287	337	536	1148	1395	1722	815	263	1111	1488	982	1192	1159	451	1309	1352	1558	2459	2038	346	2217	1738	847	972	1432
YDR310C	6045	4635	3646	4908	5439	4726	3262	6212	7331	7148	6247	5663	3442	4247	10146	10965	10883	5819	3806	7675	11898	8676	10743	10162	3163	7089	6899	5574	8066	7000	2681	8504	6644	4569	6653	7984
YDR311W	2697	1032	1670	1165	3474	2160	1219	1899	2386	1550	1014	752	1384	550	2922	3530	4170	842	654	2375	3420	2403	3283	2609	1400	2564	2287	2578	3678	1979	447	4062	2680	2208	2708	3491
YDR312W	960	751	717	507	880	620	222	453	604	1418	791	743	585	369	1607	1462	1775	410	375	1070	1548	1252	1580	1292	570	1201	1021	1082	1602	1305	232	1834	1207	730	858	1293
YDR313C	2597	1477	1719	1835	2709	1829	1649	2583	2173	1342	1080	857	1279	852	1672	2141	2158	1008	1269	1353	1942	1718	2159	1809	1378	927	839	742	978	933	642	1107	1006	818	934	1430
YDR314C	442	74	99	105	379	318	95	442	693	431	317	408	151	262	482	642	969	354	117	513	771	483	627	475	67	446	452	412	490	391	94	502	473	445	614	749
YDR315C	7010	3213	3887	3799	5015	3487	4261	3314	1412	1771	1080	1051	2787	1265	1302	1877	1904	1685	2918	1001	1741	1004	1432	944	6697	1143	958	1273	1443	885	2826	1243	1037	996	915	1590
YDR316W	2678	1397	1976	1353	3762	2833	962	2651	4249	1745	1279	896	1337	807	4319	5487	6258	805	795	3982	6354	4565	6055	4907	1161	2886	2557	2444	3610	2568	326	4238	2824	2449	3048	4286
YDR316W-A	0	0	0	0	0	0	0	0	0	0	0	0	0	0	0	0	0	0	0	0	0	0	0	0	0	0	0	0	0	0	0	0	0	0	0	0
YDR316W-B	0	0	0	0	4	0	0	0	0	0	0	0	0	0	0	0	0	3	0	5	0	0	0	0	0	277	4	1	340	0	0	303	238	2	209	1
YDR317W	1981	1360	1332	1179	1391	975	1623	1276	637	682	569	519	1016	625	704	758	852	666	1083	506	691	580	742	665	1527	521	469	471	440	379	719	433	355	328	434	576
YDR318W	1776	1043	1029	801	1332	900	805	1481	936	915	713	554	1278	548	1029	1321	1602	808	703	870	1203	897	1109	965	2069	821	641	660	971	545	714	908	625	617	655	951
YDR319C	3315	1786	2161	1853	2639	2091	1651	3391	1768	1746	1221	948	2101	1033	1596	2062	2393	1562	1512	1302	1983	1503	1812	1588	3429	1239	1094	1109	1260	917	1793	1419	1047	953	1198	1412
YDR320C	1729	611	627	523	1809	1053	825	3060	3896	2057	1858	1473	1010	1255	3005	3576	3753	1885	611	2453	3774	2701	3523	3126	633	2262	2366	1617	2264	2335	489	2463	2190	1796	2609	3069
YDR320C-A	5805	7696	5987	6353	4056	3636	10181	7273	2366	2473	2352	2658	4030	2791	1480	1520	1762	1754	6779	895	707	665	809	943	3195	953	666	1272	715	488	2635	932	606	761	548	712
YDR320W-B	3	10	2	4	4	5	2	5	2	1	0	3	2	0	2	1	2	2	2	1	1	3	1	3	2	0	1	0	4	1	1	0	1	1	2	3
YDR321W	11752	7013	7213	3641	5423	3977	2088	1803	1456	3924	3439	2832	3145	2080	3815	3596	4269	2503	3593	2636	3634	2726	3820	3480	7727	3412	3314	2719	3884	2930	1908	3238	2424	1820	2339	3098
YDR322C-A	27663	14100	16021	16290	19300	17742	14953	20939	11201	11525	8247	10034	14264	6409	7386	9062	10242	8603	15626	5413	7820	4662	5540	5863	22309	5524	4451	5429	5788	3025	12941	5575	3819	3504	3734	5132
YDR322W	5711	3675	4501	3864	6835	4096	3002	4909	4909	2783	2401	1696	2802	1406	4170	5012	5210	2209	2994	3546	5032	4012	4947	4313	3716	2666	2510	1639	2611	2238	881	3330	2579	2119	2719	3674
YDR323C	2229	1257	1438	1174	1766	1274	1047	1844	1484	1287	1020	787	1336	824	1717	1975	2351	981	1131	1285	1994	1585	2078	1474	1569	1535	1261	1156	1539	1072	548	1669	1262	1023	1259	1913
YDR324C	4431	2124	2678	1572	3100	2261	838	921	924	5925	4394	3926	2196	1681	4393	3165	4146	1665	1138	2500	3749	2996	3737	3217	3159	3794	3612	4097	6550	4355	894	5061	3919	2045	2382	3458
YDR325W	1043	467	777	581	1303	729	335	610	1228	1787	1120	1043	592	458	1818	1955	2439	825	355	1617	2128	1479	1974	1656	771	1822	1533	1643	2672	1609	285	2229	1741	1121	1275	1772
YDR326C	4066	1748	2164	1589	3633	2577	1360	3412	3757	3895	3095	3104	1872	1861	4481	4685	6083	3097	1077	3709	5364	3782	4872	4286	2133	3873	3554	3307	4771	3319	1164	4267	3195	2608	3306	4390
YDR327W	701	786	787	658	718	545	665	1393	551	491	602	451	787	725	504	498	503	571	952	316	334	276	443	381	443	215	257	263	275	243	356	261	189	212	179	276
YDR328C	21802	14211	14211	12013	11767	12401	11142	14755	4935	4652	3561	4300	9963	5047	3596	4087	6216	5013	13403	2821	3177	1980	2296	2243	12745	3318	2271	3941	3569	1752	9289	3510	2282	2354	2227	3385
YDR329C	4104	2118	2625	2546	4363	3579	2157	3744	4977	1924	1429	1067	1658	844	3595	4105	4707	1462	1513	2940	4107	3164	4026	3647	1419	1896	1967	1408	1860	1526	616	2857	2321	2141	2550	3425
YDR330W	2885	1128	1295	1445	3599	2202	1331	4949	6305	2176	1957	1496	1081	1566	4272	4567	4982	2405	831	3579	5194	3513	4775	4031	622	2396	2390	1415	2035	1847	468	2759	2404	2329	3006	4210
YDR331W	4490	2752	3637	1839	2348	1676	2181	2647	1217	1543	1451	1151	2696	1235	1889	2067	2580	1592	2553	1584	2071	1615	1914	1861	6091	1947	1738	1505	1941	1551	1831	1778	1288	1341	1662	2161
YDR332W	2775	1687	1447	1584	2478	1842	1231	1789	1719	1333	1191	912	1027	684	1611	1823	2268	1108	921	1292	1812	1275	1703	1375	1085	1148	1123	824	1262	983	450	1464	1117	815	1230	1554
YDR333C	2999	1486	1936	1297	3014	2106	806	1868	2236	2426	1879	1600	1218	1281	2995	3231	4316	1936	854	2477	3849	2326	3294	2706	1940	2656	2622	2229	3535	2573	581	3628	2688	2084	2749	3778
YDR334W	2014	1257	1220	1356	2408	1472	1258	3737	5103	3512	2999	2344	1533	1734	4648	5389	6394	2780	915	3840	5318	4033	5541	4351	1018	3645	3273	2685	4158	3395	836	4415	3399	2726	3685	4855
YDR335W	9933	4838	5118	4998	11062	7645	3113	9315	10648	6355	5488	4663	3694	3951	9176	10763	12734	6021	2313	7803	11603	8673	11012	9693	4060	7243	7083	5395	7901	6236	2301	8398	6518	5890	7494	10191
YDR336W	2282	1663	1428	1373	1991	1298	1049	2024	948	1375	1345	951	1334	888	1293	1529	1646	1128	1085	898	1373	1115	1351	936	1927	841	807	768	948	732	922	1131	744	752	792	1145
YDR337W	7405	4208	4577	4293	6372	5496	2850	5220	4894	3356	2730	2308	3002	1590	4244	4553	5602	2343	3265	3365	4687	3530	4700	4158	3718	2681	2612	2229	3067	2084	1769	3572	2394	1910	2396	3425
YDR338C	2309	1329	1565	1444	2637	1716	1513	2252	1997	1099	882	722	1190	678	1655	1893	2157	989	944	1273	1977	1476	1926	1571	2384	1202	1177	950	1529	1062	630	1365	1162	1033	1317	1756
YDR339C	4925	2742	2958	2576	3593	2650	1582	2143	1223	3362	2917	2616	2633	1798	3069	2540	3025	1685	2139	1859	2986	2047	2913	2502	4779	2343	2099	2285	3045	2133	2072	2964	2099	1389	1785	2097
YDR340W	125	150	179	101	94	60	121	96	30	59	58	66	116	69	42	36	36	44	104	27	27	22	32	52	109	32	27	54	25	16	77	43	25	22	17	31
YDR341C	11862	7213	8725	5321	10862	7150	3032	5363	6832	10970	9218	6325	5854	4493	13707	13854	15878	6948	4654	9197	13433	10702	14167	12255	12150	12081	11468	8968	14450	10613	2424	15152	10583	8775	11502	14738
YDR342C	13873	12119	12001	15874	20462	13063	12199	30961	19817	5785	5473	3705	11595	6240	10378	15064	12896	8333	9679	8298	12479	11210	14436	13428	16594	6996	6904	5107	7714	6303	7307	10647	8849	6252	8500	10952
YDR343C	26622	22259	22050	27699	36334	27306	27840	53724	31544	11906	9234	7557	21523	10993	18124	24131	20961	15662	18579	15154	22200	19604	22921	22769	28672	12215	11904	10721	12289	11465	14987	16972	13902	10878	14514	18968
YDR344C	41	19	28	14	31	26	26	40	19	19	20	14	27	7	35	30	41	9	6	29	8	14	18	14	20	22	35	26	30	13	29	28	15	20	33	33
YDR345C	4328	3194	3954	1986	3448	3026	1273	2048	1449	3238	3466	3706	2146	1972	3763	2402	4492	2792	1926	2791	4129	1727	3460	3339	2712	1161	997	974	1186	744	1453	1338	1053	659	986	1220
YDR346C	15149	8612	9624	6405	13354	10213	5470	14527	10254	9033	6650	4820	8416	4210	10477	10423	13690	5152	5795	9004	12089	9456	11955	10548	11873	9217	8259	8026	11477	8168	4625	10945	7708	6178	7600	10374
YDR347W	21092	10740	12411	11524	17928	13643	7121	8877	8341	6329	5354	4520	4271	3523	7195	8925	9329	4891	5964	6489	8999	6978	8659	7864	7235	4375	4410	3333	4558	4131	2258	5768	4446	3452	4440	6570
YDR348C	2666	1047	1159	1047	2907	2113	435	2361	3009	2964	2598	2078	1154	1764	4895	5497	5769	2856	823	3675	6220	4288	5543	5223	971	3455	3450	2475	4113	3555	475	4983	3940	3018	4122	5187
YDR349C	8465	3940	4540	3957	6909	5373	2073	3469	3422	3873	3226	2588	2112	2058	5060	5421	6250	3034	1860	3620	5680	3985	5379	5100	3731	4077	4154	3294	4887	3724	1109	5507	3928	3237	4169	5550
YDR350C	2986	1812	2471	1763	2822	2022	1991	3812	2098	1622	1367	992	2131	1083	1960	2061	2395	1483	1477	1423	2178	1680	2102	1770	3220	1504	1495	942	1643	1158	883	1618	1081	1104	1384	1782
YDR351W	2025	1079	1193	1042	2006	1598	937	2183	2528	2315	1926	1585	1007	1048	2624	2615	3305	1415	720	2150	2738	2128	2757	2293	1264	2457	2463	2012	2948	2141	709	2276	1749	1217	1659	2088
YDR352W	3124	2024	1938	1637	2211	1847	1106	1536	691	1261	901	857	1535	854	1282	1513	1682	1069	1557	979	1621	1139	1289	1325	2400	958	963	912	1164	868	1169	1177	983	785	935	1141
YDR353W	60797	46500	51909	39170	50576	38651	36181	45303	31048	18198	18348	13626	24999	15132	28177	31677	34886	19235	31595	20735	31432	22607	30660	27224	36950	18702	18194	13360	18984	16448	12068	24135	17879	14462	19213	26445
YDR354C-A	0	0	0	0	0	0	0	0	0	0	0	0	0	0	0	0	0	0	0	0	0	0	0	0	0	0	0	0	0	0	0	0	0	0	0	0
YDR354W	3110	2111	2186	1313	2134	1321	871	1333	1118	1739	1645	1285	1231	987	1839	2224	2606	1445	1098	1596	2050	1552	2303	1931	2618	2011	1862	1385	1856	1631	842	2062	1508	1256	1715	2133
YDR355C	0	0	0	0	0	0	0	0	0	0	1	0	0	0	0	0	0	0	0	0	0	1	2	0	0	0	0	0	0	0	0	0	0	0	0	0
YDR356W	1447	825	935	977	2025	1270	596	1559	2519	1970	1445	1083	726	1020	2895	3575	4489	1543	690	2675	4241	3010	3708	3226	1052	2561	2103	2094	2735	1906	713	3574	2460	2279	2564	3647
YDR357C	4194	2929	2962	3671	3230	2700	3775	4438	1915	2284	1549	1492	3089	1636	1465	1828	2133	1744	2693	1128	1262	995	1114	1226	3962	1427	1044	1557	1381	774	2283	1296	886	983	855	1081
YDR358W	5379	3302	3323	3566	5788	4735	6294	8341	9257	1928	1376	1048	1998	1620	3636	5187	5312	2278	2290	3243	4676	3487	4417	3633	1683	1530	1540	787	878	845	596	2519	2144	2471	3236	4327
YDR359C	1142	715	725	866	1234	876	777	3455	4506	3532	3165	2525	1467	2123	4627	5034	5778	3027	867	3713	6046	4178	5326	4833	717	3285	3089	2291	3242	3127	640	3191	2856	2206	3197	3700
YDR360W	12	33	14	1	8	30	10	50	90	44	48	62	12	27	71	102	93	54	37	47	93	49	76	54	10	79	56	29	87	44	14	70	53	44	53	83
YDR361C	13564	6990	7693	6399	8706	7768	4004	4908	1956	5682	4303	4162	6721	3188	4204	4297	5307	3026	5903	2779	3944	3482	4355	3664	12033	3635	3165	3906	4359	2895	6128	4340	2893	2482	2832	3657
YDR362C	4308	2150	2431	2082	4078	2692	1413	2751	3165	2242	1983	1481	1788	1345	3121	3884	4091	1963	1448	2947	4037	3117	3845	3360	2355	2233	2157	1763	2494	2003	773	2599	2023	1909	2239	3207
YDR363W	1649	741	1080	704	2229	1270	557	1608	2475	1443	1196	880	669	652	2055	2419	2653	1034	339	1691	2365	1749	2233	1940	714	1494	1485	883	1635	1235	296	1789	1360	1334	1615	2276
YDR363W-A	21458	14874	14698	15682	14926	11669	14807	18657	7059	8425	6376	6266	15608	7345	6062	7187	9687	7590	15826	4509	5658	3699	4789	4159	16818	5515	4127	5338	5467	3212	10016	5365	3531	3720	3194	5378
YDR364C	2660	1461	1813	1268	2516	1825	972	2117	1522	1544	1203	1008	1460	854	2094	2027	2590	920	1138	1484	2249	1591	1930	1820	2564	1681	1522	1301	1876	1325	719	1738	1285	1155	1517	1796
YDR365C	2028	813	1152	867	1913	1054	509	1031	1183	5872	4153	4594	1261	1788	4791	3388	4282	1933	699	3008	5188	3855	4505	4104	1087	3534	3516	3666	4964	4276	808	5171	3807	2426	3326	4590
YDR365W-A	0	0	0	0	0	0	0	0	0	0	0	0	0	0	0	0	0	0	0	0	0	0	0	0	0	0	0	0	0	0	0	0	0	0	0	0
YDR365W-B	0	0	0	0	1	15	0	0	0	0	0	0	0	0	1	1	1	8	0	2	1	1	1	0	2	4	1	1	4	0	0	5	9	1	8	0
YDR366C	55	50	55	27	42	47	63	36	20	29	17	22	28	14	22	20	34	36	41	17	12	11	25	20	65	13	16	9	8	5	15	16	9	7	9	18
YDR367W	6775	4745	4823	4419	6748	3570	3683	4833	2839	3083	2536	1763	4153	2133	3111	3730	3870	2320	4002	2584	3377	2965	3647	3039	6855	1920	1919	1447	1801	1859	2290	2241	1635	1550	1689	2490
YDR368W	22050	14515	15804	14026	17737	13219	13166	19048	9706	7045	5959	4355	12359	5352	8577	10129	12172	6826	14623	7341	9108	6962	9077	8303	15328	5307	5404	3742	5351	4445	6004	6316	4969	3707	5391	6652
YDR369C	1712	621	805	592	1573	1374	486	1094	1065	976	755	791	700	517	1381	1643	1863	710	480	974	1866	1329	1493	1250	659	1171	952	979	1449	915	431	1227	875	818	1021	1529
YDR370C	1702	1231	1264	963	1609	1140	765	1507	807	1193	1145	749	1428	855	1438	1429	1886	1096	977	1038	1451	1181	1441	1304	1860	1170	1036	956	1444	1002	655	1154	867	791	958	1233
YDR371C-A	0	0	0	0	0	0	0	0	0	0	0	0	0	0	0	0	0	0	0	0	0	0	0	0	0	0	0	0	0	0	0	0	0	0	0	0
YDR371W	3122	1799	2179	1675	2752	1802	1687	3606	1968	1171	1035	921	2009	930	1726	1952	2298	1408	1605	1439	2240	1519	1877	1743	2725	1351	1229	1100	1416	1030	970	1533	1151	1203	1165	1927
YDR372C	13572	7889	9028	6137	11533	7991	4365	10389	5249	7707	6359	5385	9781	5279	9202	10564	12543	7004	6066	6814	11607	7917	9950	7767	14619	6934	5947	6128	8407	5100	5203	8698	6299	5353	6260	9086
YDR373W	7439	4305	4490	3681	4983	3566	3607	8042	3844	5026	3665	3026	5470	3411	3982	4471	5718	4206	3640	2932	4022	2751	3410	2771	9076	3198	2933	2818	3755	2106	4188	3266	2275	1943	2148	3260
YDR374C	438	185	360	413	285	250	343	273	151	178	162	119	248	168	119	172	193	135	327	75	93	79	95	107	187	58	57	117	69	68	102	60	87	55	59	38
YDR374W-A	7568	7532	7711	6567	5229	4450	5902	6931	2903	2620	2178	2450	5545	3830	2631	2474	3465	3157	7440	1459	1256	927	1074	1429	7751	2649	1832	3161	2418	1341	6358	2514	1894	1791	1349	2054
YDR375C	7114	4312	4367	4627	6020	4273	3500	4271	5108	3026	2980	1876	2190	2012	4142	4942	5278	2329	3067	3343	4558	3389	4573	4029	2386	2322	2378	1868	2449	2001	1160	2995	2181	1794	2506	3099
YDR376W	3990	2474	2766	2649	4425	3047	2221	3582	3475	2201	1837	1420	2002	1273	3449	3846	4264	1880	1878	2696	4102	3274	3752	3148	3010	2177	2325	1655	2504	1927	836	3027	2079	1754	2422	3353
YDR377W	42560	23971	27384	29891	31405	24623	31985	45810	23565	23893	14443	14245	27828	13209	13080	18344	22918	19080	24528	12086	14411	9889	10952	11256	36984	12420	9388	11356	13080	6074	20015	11635	8493	7479	7634	9766
YDR378C	11195	7224	8723	7008	6884	5291	6088	6243	2730	3816	2339	2184	5963	2975	3015	3690	4976	3718	8084	2121	2118	1280	1770	1691	12244	3425	2428	3331	3863	1525	8364	3376	2354	2001	1899	2648
YDR379C-A	8013	6113	6018	9110	7308	5785	17285	9866	4830	2444	1921	2280	4235	2135	1932	2476	2506	2288	5784	1778	2002	1342	1891	1780	3680	983	680	838	699	593	2739	977	669	756	859	1043
YDR379W	2456	1435	1708	1441	2622	1812	1578	3954	4504	2676	2431	1840	1547	1742	4179	4560	5666	2518	1012	3355	4975	3475	4318	3991	1646	3318	3162	1986	3390	2653	930	3133	2534	2757	3607	4918
YDR380W	1434	835	958	959	1439	941	552	928	836	515	517	345	593	403	962	1151	1330	716	448	880	1232	907	1266	951	872	692	755	477	788	635	347	854	722	595	778	1001
YDR381C-A	25312	18759	15515	21034	18392	20422	21002	27881	10413	8200	6214	7086	10065	6808	5087	5612	6963	6351	18941	3988	4743	3132	4184	4035	8795	2757	2119	3149	2525	1644	8936	2811	2174	2104	2222	2799
YDR381W	49596	27740	30213	33179	34365	29807	24981	39629	19632	16141	12165	10419	29641	14015	17866	21618	26926	16254	26882	14376	18956	14846	18330	15898	34731	14633	11713	12397	15887	9452	21045	19439	13243	12141	12929	18464
YDR382W	56057	50044	51574	40618	62939	36298	22484	37709	26607	45370	35032	26417	52087	34764	56317	50228	57282	38888	38181	32886	43808	34772	46849	38853	83269	38432	35199	28040	39246	31832	26716	44831	32322	26856	33112	45712
YDR383C	2428	1358	1512	1239	1534	1176	795	1534	1055	1049	836	641	1514	816	1585	1861	2034	878	969	1144	1822	1296	1661	1486	1552	1080	822	1094	1092	853	841	1434	861	854	960	1220
YDR384C	3832	1647	1049	1440	3366	2098	609	1544	1387	2417	2339	1777	1038	1292	2266	2560	2634	1474	909	1740	2391	1884	2606	2388	812	1636	1658	1418	1680	1294	622	1992	1415	1174	1393	1997
YDR385W	29950	20450	21023	19000	25487	19058	12657	15789	15485	18666	15554	13798	13538	12156	23648	23593	26815	15111	12579	16553	25387	18008	23064	20741	20719	19525	20130	15209	22482	19538	10666	25322	19809	13146	19550	23520
YDR386W	1173	633	820	444	1099	787	506	817	1322	904	695	523	560	425	1311	1389	2015	640	570	1193	1661	1195	1596	1562	758	1094	1061	1043	1381	872	267	1379	969	877	992	1361
YDR387C	2885	1676	1765	1804	2855	1632	1813	2906	3000	1115	1054	633	1008	809	1614	2121	2361	1075	999	1346	1878	1523	1850	1615	1741	1060	950	675	870	711	398	1159	918	938	1118	1582
YDR388W	9436	2474	2467	3411	9982	6295	3075	15485	18407	8412	7684	6549	4355	5529	12827	15217	16867	8671	3017	10440	15233	11223	14336	13310	1828	7873	8411	5765	8120	7105	2066	10326	8532	6752	9567	12158
YDR389W	2409	1356	1328	1292	2102	1743	878	1559	1641	1791	1439	1307	827	1076	2003	2072	2638	1348	873	1701	2491	1725	2327	2139	1241	1891	1747	1692	2189	2059	822	2660	1996	1086	1576	2041
YDR390C	2479	1190	1615	1272	2422	1916	811	1261	2215	2046	1740	1251	767	787	2490	2601	3081	1263	920	1888	3017	2088	2773	2312	1095	1579	1684	1250	2328	1588	425	2273	1842	1263	1923	2256
YDR391C	3507	2247	2817	2740	4228	2624	3207	6302	4452	2070	1885	1547	2570	1273	2417	2860	3565	1859	2212	1974	2775	2045	2745	2215	2742	1639	1536	1086	1589	1213	1086	2188	1516	1269	1583	2226
YDR392W	3401	1650	2161	1577	3116	2119	1139	2298	2179	1920	1204	1008	1582	910	2628	2843	3320	1317	1429	1856	2743	2210	2635	2594	1904	1591	1548	1349	1870	1527	868	2215	1624	1563	1920	2443
YDR393W	3174	1580	2109	1651	2689	2276	1049	1523	1539	1347	1047	984	1197	697	2015	2385	2767	944	1196	1675	2814	2185	2489	2170	1114	1365	1399	1171	1822	1201	524	1835	1283	1170	1436	2034
YDR394W	9968	6288	6905	6451	11582	7328	3387	6073	8075	5727	5546	4249	2787	3681	10101	10139	11978	4736	2963	7362	11484	8640	11525	9261	3397	5907	6094	4017	6262	5954	1370	8463	6458	5115	6937	9338
YDR395W	6966	3569	4872	3665	6784	4579	1989	2805	2705	6471	5502	4383	3141	2843	6706	6430	7803	3673	2431	4538	7028	5268	6784	5717	6150	5166	5314	4419	7211	5436	1759	7369	5609	3810	4729	6209
YDR396W	168	150	179	195	173	107	107	192	69	113	117	128	154	95	102	99	95	89	165	69	89	67	95	101	159	52	60	48	61	58	79	78	45	34	49	58
YDR397C	143	67	60	71	91	75	78	70	22	38	46	30	53	37	57	53	57	15	57	30	48	29	61	43	70	22	10	20	27	15	26	30	14	13	11	19
YDR398W	2546	1168	1458	756	1569	992	297	867	603	4943	4216	3731	1253	1449	3548	2781	3439	1439	783	2289	3265	2831	3384	2950	815	3441	3254	3151	4967	4258	590	3572	2883	1189	1301	2138
YDR399W	52352	33863	37594	26284	38789	29804	10794	21207	8702	40324	32424	29331	40045	25125	32648	32758	39253	25789	29628	19132	35497	26764	32819	23094	72073	35012	27716	27949	39552	25291	26033	34481	24495	23377	25413	37707
YDR400W	7817	4676	5650	4175	6743	5211	2127	2773	1939	2164	1911	1486	3378	1987	3209	3873	4673	3154	3650	2619	3642	2832	3635	3412	10087	3503	3355	2865	4048	2902	3718	4640	3239	2656	3260	4312
YDR401W	4	3	4	5	9	2	3	3	0	4	3	4	6	8	5	3	6	10	6	3	2	2	13	7	6	6	6	11	1	3	8	3	8	0	10	8
YDR402C	77	31	68	43	86	59	41	62	35	41	33	12	50	16	65	76	46	66	34	25	66	75	73	73	39	48	49	38	60	33	33	66	31	34	50	49
YDR403W	619	295	443	417	481	281	356	414	221	305	184	200	342	189	291	319	423	239	298	269	222	177	229	266	765	271	225	199	299	132	487	321	178	133	174	224
YDR404C	8938	5959	6001	7072	9454	7630	5429	7528	3757	3250	3079	2657	4766	3027	3734	4332	4662	3732	5399	2860	4188	3257	4252	4203	8517	2711	2580	2212	2942	2510	5179	3628	2685	1965	2769	3386
YDR405W	2921	1175	1037	1304	3494	2260	1155	6248	8430	5107	5385	4077	2258	3498	8697	9852	10248	4752	1687	6705	10942	8347	9887	9190	791	4658	4812	2944	4479	4483	932	6017	4554	3729	5192	7053
YDR406W	5833	2307	2279	3119	8254	4622	9800	43858	61731	3515	3691	2284	3071	3924	7155	10493	12045	6092	2090	7894	10342	7670	10316	8140	1495	2415	2713	1305	1877	1622	671	1600	1606	2788	3448	4477
YDR406W-A	13	8	4	15	19	11	38	46	52	4	7	1	6	5	10	13	9	9	5	8	23	20	14	11	3	7	4	1	8	5	2	5	3	2	3	3
YDR407C	3886	2137	2253	2071	3824	2705	1177	2909	3084	2950	2585	1919	2014	1678	4390	4784	5717	2839	1550	3772	4902	3491	4905	4457	2261	3732	3412	2706	4230	2954	1326	3982	3268	2282	3455	4139
YDR408C	11464	7721	8516	9107	9800	6895	4742	7412	3907	5628	4512	4021	8568	4435	5744	6251	7354	4798	8073	3909	4758	4004	4844	4299	10952	4709	4402	3939	5400	3421	6783	6079	4632	3956	4460	6422
YDR409W	1991	639	834	853	1954	1195	644	1788	1980	1597	1301	1162	666	935	1993	2297	2607	1417	381	1682	2188	1606	2348	1868	813	1594	1676	1284	2041	1572	541	1840	1472	1175	1617	2202
YDR410C	828	692	640	330	540	299	544	775	425	760	505	347	907	495	663	732	945	731	427	467	647	472	647	578	1431	561	487	445	594	376	411	413	285	322	335	450
YDR411C	3425	1481	1625	1752	3522	2118	1034	1995	2631	1244	1163	793	773	928	2198	2738	2981	1382	739	1714	2889	2045	2751	2344	926	1495	1840	1226	1840	1528	406	2253	1666	1333	1871	2483
YDR412W	282	127	182	124	349	221	39	62	115	269	135	135	102	77	333	284	339	78	98	183	396	212	285	321	121	221	248	287	344	268	50	334	250	104	209	189
YDR413C	20	2	10	5	16	2	7	7	0	6	3	6	4	6	10	6	8	7	4	7	8	5	6	9	6	8	11	1	10	6	11	2	4	6	3	4
YDR414C	1828	1141	1064	809	1383	855	558	1108	918	1437	1267	1003	824	756	1693	2079	2018	1122	726	1328	1916	1545	1943	1687	951	1237	1317	1048	1588	1201	399	1282	1018	910	1206	1538
YDR415C	4803	2436	2530	2502	4059	3304	2002	2546	2415	1578	1347	1080	1627	780	2405	2810	2676	1260	1773	1686	2627	2081	2672	2338	2455	1428	1253	1181	1438	1251	621	1763	1223	1506	1606	2302
YDR416W	2142	1038	1360	932	1793	1326	1019	1248	1435	1207	816	818	825	445	1446	1541	2011	843	695	1030	1775	1376	1521	1297	1175	1155	1039	1073	1367	1013	538	1273	1049	920	1148	1567
YDR417C	53	53	46	34	48	35	30	28	20	25	19	20	38	9	20	35	36	27	27	13	25	15	12	21	64	13	11	15	23	8	26	19	20	8	22	15
YDR418W	18589	15736	16019	12961	15416	10338	8105	11164	5191	10535	11306	8310	13337	9740	10914	12069	11374	9404	13054	6987	11125	8957	11635	10251	20944	7851	7782	5964	7493	7900	8510	8722	6446	5409	7549	9701
YDR419W	1607	607	1041	676	1325	864	463	959	1206	1205	983	911	637	466	1563	1569	2007	859	497	1161	1811	1247	1456	1416	952	1186	1185	924	1489	981	204	1150	912	873	1161	1487
YDR420W	1218	790	805	1037	1337	863	928	2637	3392	3783	3393	2902	1541	1785	4266	4306	5049	2652	900	3317	4828	3341	4670	4091	1218	3546	3837	2902	4756	4411	970	4837	3870	2067	3536	3760
YDR421W	616	239	324	270	625	431	172	870	1145	844	784	469	367	426	1237	1209	1624	662	196	922	1310	965	1172	1056	312	741	725	519	914	583	133	717	633	619	814	1007
YDR422C	2143	781	711	859	1943	1329	807	2709	3306	2081	1797	1476	911	1285	3147	3135	3366	1928	551	2393	3377	2499	3307	2804	754	1873	2096	1545	2304	1841	393	2164	1821	1708	2370	2888
YDR423C	1851	898	798	782	2157	1374	739	2320	2731	1781	1498	1218	839	1135	2775	2822	3249	1548	683	2035	2992	2266	2909	2747	600	1802	1918	1281	1859	1686	386	2644	1960	1561	2299	2789
YDR424C	6224	4391	5005	5610	4782	3523	5427	6710	3011	2814	2015	1761	4488	2470	2079	2603	2808	2402	4685	1448	1547	939	1390	1444	5596	1743	1389	2040	1778	823	3901	1848	1197	1113	1116	1421
YDR425W	983	386	437	363	1354	721	276	1429	1749	820	641	573	393	552	1248	1589	1973	772	210	1184	1424	1096	1420	1157	343	857	955	569	1006	849	179	1119	988	791	1300	1530
YDR426C	0	0	0	0	2	1	2	4	2	1	0	0	0	0	3	0	0	0	0	0	6	4	0	1	2	1	0	1	0	2	0	3	1	0	1	0
YDR427W	9187	6961	8245	7332	10520	6009	7410	13164	6529	6114	5240	3858	8344	5113	7206	7509	10368	6090	6679	5667	6843	5225	7739	5596	12256	6072	5491	4541	6979	4370	6081	7952	5499	4090	5244	6874
YDR428C	1239	662	660	655	1099	746	487	1200	843	878	835	580	875	538	1219	1318	1515	702	588	877	1368	1069	1426	1114	1570	815	941	556	1006	814	603	1243	877	733	913	1295
YDR429C	25565	12744	14087	12160	18924	14688	6097	8071	5379	10915	8051	7076	10606	4478	10962	11372	12703	5554	9849	7320	12548	8844	11557	9814	19933	8253	7211	8763	10542	7314	7722	11261	7510	6970	8265	12089
YDR430C	7100	2729	3059	3323	7861	4961	2101	7223	9277	5162	4968	3912	2482	2987	7240	8601	10037	4520	1950	6480	9351	6634	8428	7026	1396	4543	4515	3221	5145	3902	1047	4967	3678	3521	4464	6559
YDR431W	5	3	2	2	5	0	2	4	6	1	3	2	0	1	1	2	3	2	0	1	4	2	2	3	1	4	3	1	4	1	0	1	3	2	4	0
YDR432W	892	305	458	252	969	353	654	5920	8493	7150	6011	5074	2383	3923	9039	9042	11329	5366	889	6867	8659	6205	8210	7291	643	7267	7033	5172	8517	6364	920	9607	7599	5721	7303	9329
YDR433W	139	65	53	65	82	42	59	110	129	133	140	97	60	115	184	140	160	121	62	114	150	139	145	176	51	108	94	75	88	117	41	122	102	63	108	147
YDR434W	6532	4338	5004	3265	5864	4564	2381	6028	3539	3027	2464	2020	3564	2006	4233	4869	5857	2931	3521	3412	4785	3806	4764	4239	6356	3778	3352	3401	4646	2923	2939	4765	3312	3169	3976	5212
YDR435C	1588	861	1031	1264	1996	1235	850	1330	1208	422	348	280	709	318	793	1119	1162	535	573	718	1121	811	1141	833	1185	527	473	337	438	461	401	870	705	574	767	945
YDR436W	1404	665	689	791	1362	1073	1546	6130	7084	1877	1671	1145	1143	1431	2959	3863	4532	2302	688	2766	3517	2849	3710	2801	835	1543	1465	998	1215	1100	358	1684	1387	2087	2449	3207
YDR437W	241	110	172	128	192	102	119	117	109	116	63	93	106	63	130	164	301	144	59	106	133	115	163	103	212	146	147	90	200	85	52	122	125	94	162	174
YDR438W	1403	882	847	651	1209	837	515	603	674	563	439	303	495	326	782	866	1092	584	587	652	951	748	830	814	987	502	494	440	637	563	305	736	507	537	513	705
YDR439W	1234	514	844	657	1269	840	482	692	681	646	472	365	469	268	1038	1039	1195	329	334	620	1174	885	1104	949	651	594	664	470	674	672	185	750	647	526	631	858
YDR440W	1340	630	831	604	1253	842	267	446	600	781	684	506	591	435	1404	1552	1729	771	501	1124	1696	1262	1527	1319	589	869	785	761	1174	937	209	1420	1163	622	754	1058
YDR441C	4468	3384	3628	2719	4051	2837	1432	1562	1668	2282	2093	1620	1352	1424	2864	2958	3607	1898	1823	2338	3370	2241	3234	2905	4267	2686	2684	1962	3002	2807	632	2752	2381	1684	2365	2643
YDR442W	36	51	31	39	68	35	11	38	54	30	28	28	24	25	41	45	55	41	4	75	69	54	68	73	23	54	30	22	36	39	11	34	45	13	32	43
YDR443C	1091	430	374	493	1210	676	395	1414	2099	1111	1110	873	565	748	1917	2028	2677	1230	417	1651	2281	1278	1968	1519	383	1573	1609	1174	1795	1325	341	1646	1486	1128	1496	2034
YDR444W	2548	914	967	945	1925	1459	400	1491	2573	1667	1449	1283	660	1096	2487	2905	3300	1394	403	2159	3146	2394	2909	2615	457	1706	1675	1200	1930	1635	308	2306	1723	1363	1736	2387
YDR445C	0	0	2	3	2	1	0	0	1	1	0	2	1	1	1	3	1	2	0	2	1	0	1	2	0	0	2	0	1	1	0	1	1	0	1	0
YDR446W	56	83	35	29	37	13	33	34	18	45	26	23	54	28	29	18	29	28	27	9	17	18	2	26	38	17	12	19	12	16	13	17	14	17	11	4
YDR447C	103732	111753	101776	73372	63991	48436	56053	65343	22883	65318	50074	47994	89757	62908	38654	32825	46448	43033	96197	21784	18999	14688	18844	19374	112228	40446	28138	46638	39873	21877	67975	35410	23365	22171	19459	29511
YDR448W	3045	1584	2091	1527	2402	1548	1095	1261	1170	1438	1166	1035	990	754	1629	1682	1985	1059	1230	1179	1869	1414	1705	1517	1892	1252	1227	1172	1707	1122	560	1380	1145	921	1127	1700
YDR449C	2488	1617	1619	1338	1605	1260	1041	876	445	2647	2119	1935	1262	832	1728	1219	1563	900	1013	1193	1540	1309	1663	1448	3709	2209	1927	1820	3084	2260	746	2027	1345	598	552	770
YDR450W	95569	65779	69448	52253	58746	45633	40493	58556	27427	57011	43358	37054	69693	43746	49608	47312	60182	45974	62473	31373	39320	28676	39427	33687	100057	41185	33513	32986	40082	28261	47457	39275	27744	22733	29053	38589
YDR451C	6857	3615	4594	2073	2890	2638	4129	3532	2981	2194	1920	1525	2089	1089	2337	3050	3128	1480	3108	2642	4073	2794	3553	3440	4776	2713	2783	2520	3635	3026	951	1637	1377	1207	1775	2214
YDR452W	17794	10453	11607	8525	16301	12978	7009	12442	17230	9597	7791	6136	6828	5098	13594	15341	17889	7541	6725	11299	16522	13219	14961	14654	6936	8832	8981	7575	9057	7600	2575	9119	7162	8080	9901	12747
YDR453C	11840	6586	4991	8936	21156	12731	9362	38198	50364	13788	14824	10851	4566	6543	14816	19667	21276	10152	4204	14466	21964	15506	21987	18393	2016	5337	6087	3343	5037	5173	1785	8293	7060	4695	7516	9438
YDR454C	22646	14875	16168	12989	15469	12209	9484	12922	7740	8502	6996	5616	10545	6753	10101	10952	10991	7916	14055	7213	10193	8213	10014	9636	15142	5542	5345	4366	5901	4911	7690	6354	4543	3624	5439	6224
YDR455C	3	0	0	1	9	5	0	4	10	9	1	5	2	6	1	5	17	0	0	1	11	3	4	6	2	6	12	3	2	4	2	4	4	0	5	5
YDR456W	8223	5049	5769	4955	8560	5906	3672	4710	5885	3538	3243	2320	2469	2338	4889	6332	6079	3284	2520	3971	6080	4729	5688	5561	4964	2947	3156	2458	3031	2971	978	3337	2805	2465	3438	4024
YDR457W	7249	3399	3981	3591	8406	5556	3140	9429	12011	8453	7478	6770	4417	5009	11226	12369	15710	7941	2953	9990	14424	9348	13243	11389	4630	8633	8698	6666	10196	8129	3104	10759	8565	6019	9754	11665
YDR458C	2104	852	1147	953	2447	1541	706	2462	2979	2209	1688	1515	1072	1138	3119	3075	3934	1817	577	2409	3787	2685	3388	2828	1202	2284	2218	1763	2733	1958	469	2828	2116	1934	2383	3001
YDR459C	1849	1124	1117	1009	1367	1070	731	943	987	1025	797	742	962	555	1161	1397	1667	693	959	959	1414	1137	1442	1273	1800	930	941	841	1007	781	476	945	686	700	904	1058
YDR460W	2673	1118	1630	1445	2925	2159	818	1443	2762	2061	1292	1188	784	791	3022	3067	3585	1413	873	2379	3387	2567	3040	3104	1124	1921	1938	1810	2336	1794	701	2957	2206	2001	2375	2905
YDR461C-A	11253	13023	10930	12163	8494	7878	16080	15332	5079	3845	4042	4112	7162	4528	2470	2914	3672	2891	12466	1999	2116	1910	2294	1985	4856	1349	1142	1426	1329	902	3615	1431	1043	847	1047	1459
YDR461W	216	218	142	171	221	157	193	234	139	95	87	77	132	96	117	120	164	105	124	94	113	100	139	146	92	24	26	66	35	28	59	47	34	29	42	25
YDR462W	6821	5953	6102	5926	6789	4706	3509	4109	4323	2690	2410	1370	2460	1500	3607	4612	4925	1925	4046	3251	4480	3392	4779	3973	3387	2181	2255	1625	2531	2086	1278	3321	2387	1928	2491	3393
YDR463W	3084	1117	1125	1270	2719	1478	1474	5189	6282	4411	4147	3032	1816	2323	5541	6111	7305	3561	1068	4452	6361	5074	6414	5309	1181	4027	4251	2827	4432	3575	821	4726	3687	3243	4124	5563
YDR464C-A	0	0	0	0	0	0	0	0	0	0	0	0	0	0	0	0	0	0	0	0	0	0	0	0	0	0	0	0	0	0	0	0	0	0	0	0
YDR464W	2291	1287	1137	1482	1360	1174	1182	3695	4585	6636	6289	5453	2144	3034	7657	7544	8508	4135	1480	5796	9549	7366	8510	8440	1485	5244	5034	4108	5853	5818	1381	6197	4981	3357	4843	6076
YDR465C	3353	1640	2046	1265	2494	1841	548	779	780	3545	2309	2345	1587	902	2684	2004	2377	830	1091	1691	1991	1854	2219	2261	3476	2251	2194	2285	3259	2237	1138	3304	2214	1331	1773	2293
YDR466W	1465	447	494	487	2099	1131	563	3829	4956	2632	2158	1865	1117	1463	3672	4137	4507	2358	556	3039	4553	3041	4026	3516	456	2526	2487	1795	2939	2494	426	2698	2297	2143	2756	3690
YDR467C	95	96	58	126	167	115	113	166	184	99	101	61	71	62	128	190	186	79	69	137	210	151	264	217	114	101	110	70	111	118	36	105	98	85	89	124
YDR468C	2382	1592	1839	1425	2799	1922	932	2702	1049	1283	1342	1002	1703	999	1573	2273	2183	1213	955	1111	2910	1770	2182	1259	2167	956	1024	1005	1494	924	842	1945	1633	1559	1522	2547
YDR469W	2982	1803	2416	1640	2332	1539	1310	1785	732	1736	1341	1225	2177	1254	1125	1405	1769	1372	1862	905	1409	929	1271	945	3025	1173	843	957	1344	810	1125	1336	866	927	769	1403
YDR470C	8001	4915	4949	4788	8203	6689	3744	4445	4910	3039	2554	2248	2008	1963	3487	4527	5047	2646	2529	3296	4284	3146	3944	3900	3156	2369	2375	1826	2267	2000	1045	2769	2296	1944	2792	3293
YDR471W	64754	45066	45023	36913	40878	35897	22775	31387	13053	52974	38623	37200	42940	28696	26894	26106	33991	28764	39960	17356	22259	16791	21723	19514	65349	27122	20969	27723	25715	18496	35904	26127	17662	16629	18525	25444
YDR472W	1999	1418	1524	1042	1499	992	967	1045	1148	1409	1231	877	933	636	1814	1776	2147	876	884	1289	1930	1373	2004	1631	1730	1312	1303	780	1293	1141	403	1344	985	973	1135	1550
YDR473C	2296	1121	1379	1239	2952	1867	917	1442	3220	2120	916	774	1005	489	3031	3757	4824	903	649	2970	4301	3193	3515	3261	959	2299	2113	2240	2702	2036	439	3626	2687	2083	2646	3611
YDR475C	2268	893	890	1159	2235	1445	1372	5458	6837	2838	2493	1850	1474	1766	4237	5232	6127	2871	940	3519	5273	3701	4987	4146	927	2915	2684	1962	3104	2053	708	3396	2769	2953	3808	5074
YDR476C	4712	3285	2308	2873	4464	3094	1135	2483	3043	2063	2231	1424	1155	1851	3779	4029	4423	2408	1155	2853	4153	3219	3996	3540	927	2485	3124	1583	2374	2938	582	3193	2698	1861	3193	3592
YDR477W	6133	2046	1983	2442	5376	3355	3136	10551	11689	5278	4871	4236	3049	3688	8377	9793	11333	5851	2015	7337	10711	7167	9342	8537	2280	5546	5622	4036	5488	4519	1407	6394	5215	4149	6049	7651
YDR478W	386	226	221	271	484	260	113	339	196	316	263	266	337	156	408	352	457	239	146	227	376	207	376	201	299	236	252	249	322	278	157	322	278	173	191	390
YDR479C	5300	2657	2468	3224	5829	4228	2613	7052	6906	2249	1835	1491	1993	1704	3563	4938	5167	2862	1871	3220	4553	3388	4220	3865	2177	2270	2282	1803	2211	1997	1117	3170	2509	2627	3052	4135
YDR480W	1396	874	701	755	1366	1051	343	797	1019	586	481	339	391	398	1152	1588	1563	765	472	1066	1706	1312	1441	1468	464	763	729	628	862	663	235	1248	1004	660	909	1240
YDR481C	3888	1668	1743	1702	3737	2802	935	3191	3556	1634	1365	1099	1113	1270	3141	4191	4202	2114	887	2435	3589	2800	3712	3174	1050	2390	2328	1809	2547	2117	683	3296	2658	2780	2990	4404
YDR482C	1765	1027	1376	1134	1376	1104	692	1290	1158	1144	804	737	1168	489	1702	1813	1944	685	995	1257	2051	1643	2077	1735	1078	967	1001	687	1079	993	746	1375	977	729	1179	1608
YDR483W	10865	8077	9247	8238	12211	7975	6566	10697	11011	7956	7231	5035	6732	4522	11610	12335	13295	6336	5781	8659	11320	9716	12941	11276	10483	8805	8949	6865	9348	7855	3974	11108	7843	7216	9014	11291
YDR484W	2759	1553	2036	1743	3277	2254	1765	2314	2145	1438	1312	1102	1283	842	1987	2070	2775	1290	1001	1543	2018	1472	1789	1729	2004	1442	1410	1128	1660	1199	576	1955	1601	1277	1537	2110
YDR485C	1141	666	734	662	1358	914	522	2216	2968	2528	2091	1652	891	1258	3216	3323	3659	1734	655	2648	4153	2974	3544	3092	666	2228	2095	1535	2173	1982	418	1916	1653	1462	2127	2852
YDR486C	3307	1994	2125	2553	3830	2508	2302	4885	3658	2315	1842	1405	2397	1371	3283	3471	4106	1593	1757	2804	3569	2783	3736	3013	2179	2137	2045	1772	2338	1867	957	2906	1904	1693	2226	2849
YDR487C	28594	18713	19651	18577	21817	16761	13991	15648	8177	8653	7449	6031	15536	6532	9872	10841	13280	7558	16284	7274	10926	7622	9970	9256	29036	7781	7715	6774	8555	6686	11036	9731	7300	6410	7529	10055
YDR488C	531	136	221	146	479	337	49	535	695	497	318	429	283	333	804	1003	1476	591	133	753	966	673	882	751	132	594	615	443	808	467	84	812	614	548	588	936
YDR489W	1161	780	944	751	1163	859	412	436	500	627	505	411	359	385	1065	1110	1091	586	380	682	1114	734	1135	945	862	783	917	628	1064	894	302	978	712	524	741	981
YDR490C	5263	2327	2591	2264	5606	3940	1508	4155	4968	2929	2721	1875	1636	1870	5216	5735	7031	2950	1210	3926	5455	4248	5453	4827	1550	3311	3509	2538	3815	2821	811	4643	3382	2967	3663	5080
YDR491C	241	129	135	165	200	138	189	134	89	72	52	40	121	63	122	161	223	63	92	60	156	106	134	90	274	41	50	68	53	58	81	119	58	44	59	111
YDR492W	5361	3304	4095	3591	5313	3040	2643	3320	2359	2983	2495	1764	3212	1818	3298	4616	4413	2298	3508	2915	4254	3525	4410	3491	4899	1434	1656	1667	1769	1634	1569	2455	2186	1930	2159	2493
YDR493W	6227	5075	5427	5211	4903	3489	4682	6495	2674	2722	2383	2314	4457	2578	2059	2283	2830	2506	4904	1663	1835	1291	1782	1479	4073	1593	1215	1321	1463	907	2654	1615	1075	968	1017	1367
YDR494W	5584	2828	3900	3510	6728	4268	3016	5468	4464	2162	1818	1363	2840	1307	3723	5112	5337	1663	2575	3441	5271	4248	5321	3644	2565	2291	2106	1900	2794	1751	1102	3532	2494	2262	2747	3925
YDR495C	2060	1338	1610	1165	2416	1631	1101	2113	2270	2122	1573	1244	1252	1019	2627	3037	3751	1502	759	2386	3199	2355	3098	2634	1378	2209	1933	1695	2360	1877	706	2504	2009	1601	2148	2699
YDR496C	1689	982	1287	634	1635	952	469	500	790	5086	3190	2743	1231	973	4082	2658	3937	1033	600	2405	3204	2930	3554	2963	1474	3675	3264	3505	5944	4177	718	5077	3372	1509	1781	2437
YDR497C	143061	78032	93672	60025	103708	86645	26565	36870	35564	57011	44728	37569	43896	28856	68208	80995	88114	45830	53633	51136	82927	62045	77017	72545	90981	49170	51045	39821	59310	42854	24682	69444	52632	41878	57517	75679
YDR498C	2308	1200	1303	1220	2359	1826	705	1410	1925	1604	1483	1101	727	847	2503	2559	2811	1281	681	1786	2691	2047	2590	2329	750	1699	1759	1311	1679	1735	375	2823	1866	1294	1789	2241
YDR499W	1751	847	1124	628	1323	938	466	737	971	1444	1005	911	842	626	1661	1914	2449	913	651	1347	1835	1363	1661	1595	989	1487	1220	1156	1697	1057	398	1513	950	879	1084	1688
YDR500C	197394	221245	160343	115163	102917	117736	95324	68204	26644	74283	57287	68834	83770	63860	52118	49728	54800	57524	161569	32092	50560	34147	47810	46093	123993	35978	34652	35209	34339	29400	92871	36771	25263	21054	32961	34989
YDR501W	677	459	469	430	817	602	198	408	580	367	317	215	217	220	672	871	998	555	238	563	857	590	701	772	423	435	353	482	475	490	161	544	496	326	406	499
YDR502C	103216	48921	55540	39129	82768	63112	15840	33473	44334	52930	43208	35128	30754	26684	77071	89310	92268	47315	25884	63107	101121	71142	92789	87715	37739	55324	61153	42216	68727	57935	13124	77297	59959	43913	64152	77296
YDR503C	1678	863	1025	830	1282	886	536	537	499	470	301	216	988	370	789	953	1111	491	917	617	977	635	834	811	1887	663	735	582	851	703	694	951	738	572	653	966
YDR504C	1395	1122	1150	1101	1329	1099	1163	1928	1644	962	676	658	949	851	1000	1349	1314	994	775	929	1070	878	1156	1027	1088	826	684	731	607	625	521	559	379	567	640	769
YDR505C	2768	1443	1880	1512	3653	1914	2168	5486	6584	2025	1669	1179	1447	1234	3191	4306	5609	2397	815	2983	3595	2699	3418	2866	1953	2178	2191	1643	2478	1381	426	1992	1510	2060	2226	2984
YDR506C	792	290	433	316	675	534	168	512	868	519	365	242	199	269	629	821	997	394	162	554	881	688	824	651	238	401	419	382	422	296	59	487	333	393	486	692
YDR507C	1279	636	819	612	1602	1002	316	652	849	1588	1054	941	1116	1400	3334	4046	5159	2546	657	2908	4157	3119	3833	3474	864	2692	2382	2894	4316	3354	1094	5889	4547	2333	2792	4233
YDR508C	2287	1533	984	1134	3225	1670	677	1295	891	1400	1589	1060	732	929	1437	1726	2385	1051	761	1754	1582	1171	1893	1267	2054	3418	2186	2434	4167	1951	1054	4256	2185	2254	2411	4476
YDR509W	1	4	4	7	2	3	1	3	2	0	1	1	1	1	3	5	5	5	1	1	4	1	0	0	5	1	2	1	0	3	0	3	2	0	3	2
YDR510C-A	379	244	246	218	461	240	133	243	271	159	185	120	105	118	294	301	295	184	111	227	370	269	377	359	131	189	196	122	181	210	47	204	178	103	190	297
YDR510W	9422	6058	5085	5195	10050	7029	2496	5177	6020	3934	3711	2710	2794	2928	6710	8169	8162	4455	3173	5109	8538	5998	8271	6862	3482	5025	5011	3192	4763	4712	1221	5764	4575	3751	5398	6451
YDR511W	1811	1449	1454	2040	1953	1345	2027	3836	2142	1159	1132	897	1149	973	859	1437	1447	1074	1305	867	1204	937	1261	975	900	537	539	401	434	398	583	754	644	533	619	759
YDR512C	4720	2470	2614	3867	4678	3884	5141	8743	4315	1699	1449	1294	2382	1238	1484	2089	2179	1612	2503	1349	1582	1200	1577	1359	2924	1041	778	691	812	601	1951	1040	695	705	886	1017
YDR513W	11283	10979	9248	17941	17686	9706	29065	43005	24068	6071	6612	4117	8244	5466	4793	8520	8239	6423	10313	5571	5776	5183	6800	5045	5707	2037	2247	1754	1580	1506	3593	2880	2255	2290	2432	2769
YDR514C	2132	1012	1379	788	1519	1083	323	496	578	2395	1836	1805	975	668	2156	2051	2319	1006	640	1481	2283	1577	2120	1891	1433	1439	1492	1413	2106	1612	494	1816	1424	712	978	1364
YDR515W	2440	1296	1568	1398	2649	1554	1092	1797	1434	2011	1334	903	1782	817	2477	2459	3464	927	879	2041	2526	1726	2562	2340	1345	1972	1626	1508	2493	1578	482	2229	1610	1239	1328	1676
YDR516C	87014	46135	57049	74065	108843	90320	59407	87371	91852	12622	11595	8252	25652	14271	34438	53408	53051	27984	35477	30369	51213	38283	45203	41448	65503	39959	40658	24903	36180	28370	22403	62764	47104	43247	54012	73561
YDR517W	19262	7649	7605	8653	16899	13909	2691	8166	10855	7327	6258	4932	3696	4930	12295	14195	15776	7272	3480	9169	13870	10357	12968	12741	2788	9035	9020	7300	10561	8057	2356	14548	10230	7621	10940	14258
YDR518W	8124	5074	6909	5288	8964	5995	3893	6067	6313	3740	3233	2374	4151	3063	8010	8946	10902	5434	3641	6989	9825	6349	9059	8544	10084	9788	9753	6436	10909	8562	2903	12925	9907	7254	10033	12856
YDR519W	6213	4539	5064	4273	5915	3734	3318	7985	4396	3936	2772	2061	5020	3077	3658	4671	5870	4689	4785	3722	4343	3201	3815	3767	12518	5465	4284	3774	5113	3005	6025	5168	3666	3011	3772	4614
YDR520C	2360	1304	1421	1131	2113	1454	858	1497	1538	1685	1323	1277	1147	877	2023	2260	2528	1158	798	1697	2184	1766	2373	1831	2252	1855	1770	1603	2129	1462	569	2057	1361	929	1265	1859
YDR521W	2	0	2	0	0	0	1	0	0	2	0	0	0	1	0	0	0	0	0	1	0	0	0	0	0	2	0	0	2	1	1	2	1	1	2	0
YDR522C	515	296	399	259	448	243	348	710	370	391	271	335	356	279	435	424	486	337	215	239	396	308	406	291	983	486	463	271	467	284	265	406	276	277	373	490
YDR523C	1650	1074	1055	1139	1592	1059	1109	1558	1080	1036	615	547	1274	648	1110	1322	1498	780	960	830	952	839	1001	845	1838	832	671	585	758	588	643	801	581	478	610	826
YDR524C	3845	2203	2695	2339	3549	2692	2427	2813	2306	2566	1947	1616	2479	1323	3008	3104	3707	1882	1743	2357	3119	2257	3334	2754	4476	2702	2758	2334	3299	2511	855	2548	2058	1502	1834	2311
YDR524C-A	0	0	0	0	0	0	2	0	0	1	0	0	1	1	0	0	0	0	1	0	0	1	0	1	0	1	0	0	0	1	0	0	0	0	0	0
YDR524C-B	69435	46349	49677	34533	41155	22855	35131	35190	17381	55527	43629	35801	57807	30112	34539	42501	43711	36969	52015	35136	38500	33736	42977	35492	104962	32635	28575	33232	36113	27099	45619	32007	23076	18827	21679	25217
YDR524W-C	22408	15362	15156	11316	11922	6839	9685	9865	4722	17415	13893	12490	18070	10681	9991	12132	11718	11077	16721	10396	11467	11003	12308	11265	31338	8576	7402	10384	9334	7944	11395	8074	5971	4985	5589	7065
YDR525W	18	10	9	10	7	11	12	13	0	5	3	2	8	6	5	12	6	6	4	6	6	15	6	6	1	8	4	5	2	16	6	6	1	2	3	6
YDR525W-A	3880	2829	3083	4169	4790	3421	4509	4471	3081	1733	1386	1167	1842	1314	1484	2355	2663	2076	2192	1589	1745	1661	2213	1738	2717	936	857	982	1008	838	1739	1657	1320	979	1229	1411
YDR526C	9	4	5	12	9	1	2	7	1	0	7	3	0	0	0	1	4	0	1	2	2	0	3	4	5	0	0	4	1	1	0	1	0	0	0	1
YDR527W	893	495	533	424	621	426	232	318	338	1072	969	853	295	332	859	802	856	432	277	660	936	884	1104	850	493	784	783	812	1023	951	186	958	787	440	554	781
YDR528W	2628	1220	1498	273	662	291	308	778	768	2956	2236	1911	910	1391	3295	3178	3389	1881	690	2358	3656	2645	3470	3042	1098	3899	4073	2205	3948	3543	192	1179	890	1529	1982	2828
YDR529C	44584	32311	37319	49903	40729	27361	63418	80872	32345	24586	19553	19012	37866	20274	17308	23157	25502	20377	37176	13106	20265	16406	18366	14216	27519	9256	7726	9069	8591	6021	16762	11320	8671	8109	8588	11055
YDR530C	3351	2468	2555	2167	3393	2353	1440	1994	2386	1576	1359	1142	1271	881	2609	3155	3011	1228	1431	1988	3181	2439	3192	2680	1666	1644	1748	1415	1773	1728	847	2613	2043	1413	1993	2623
YDR531W	7527	5116	5889	4042	5568	3727	3494	5611	2517	3947	3390	2216	5369	2796	3995	4369	5361	3231	4637	3259	3834	3150	4263	3536	8847	3239	3080	2666	3920	2626	3916	4053	2824	2148	2723	3732
YDR532C	1816	902	1016	969	2312	1480	1202	1759	1512	726	579	503	1141	516	1588	2127	2177	513	694	1376	2194	1593	2045	1565	904	1087	869	975	1425	896	365	1763	1157	1174	1302	1794
YDR533C	52968	44624	38593	47736	60485	36755	53066	68778	42992	21544	21108	14394	24320	13036	18065	25270	27574	12698	38640	16853	21375	17428	23408	18256	14644	4306	4252	3810	3951	3474	6688	5174	4523	4327	4529	5368
YDR534C	482	206	189	388	657	351	243	505	675	314	325	241	154	179	461	750	775	331	143	502	550	453	670	591	216	288	278	200	312	258	101	394	283	219	242	313
YDR535C	240	173	245	227	304	242	148	249	162	93	76	57	107	75	139	182	293	138	129	135	173	94	148	148	162	100	86	43	95	55	83	162	104	68	112	94
YDR536W	2113	1503	1079	1384	2192	1193	1390	2373	1684	796	691	401	872	671	1183	1928	2233	833	815	1411	1438	1447	1882	1200	384	468	559	369	558	410	119	444	341	382	470	674
YDR537C	26	29	26	29	25	18	24	19	17	16	8	1	26	8	21	27	18	7	21	22	25	14	20	16	10	12	11	2	24	21	6	12	7	12	9	12
YDR538W	261	247	159	220	333	238	154	162	134	131	127	88	145	89	160	294	193	129	167	132	200	169	229	237	171	108	100	78	104	89	87	139	116	105	91	138
YDR539W	6367	2972	2999	2596	5760	4614	1473	4115	4856	3393	3236	2519	2134	2385	5710	5966	6925	3504	1755	4242	6688	4178	5843	5677	2887	4576	4564	3381	5090	4067	1666	5538	4576	3487	4986	6401
YDR540C	1686	771	1215	1147	1611	1084	1115	1633	956	573	504	383	868	431	765	817	989	580	793	623	966	637	820	787	2158	1118	880	717	1012	708	768	1053	736	772	945	1264
YDR541C	2466	2029	2031	781	1529	1027	1099	1508	1358	1432	1303	890	1341	953	2112	2260	2531	1143	1519	1617	2285	1709	2345	2208	2646	1752	2003	1304	1767	1622	443	1361	965	1078	1470	1869
YDR542W	183	337	396	112	285	149	127	165	243	58	96	134	54	98	209	125	241	143	90	133	273	120	294	246	67	355	406	40	305	274	13	385	317	50	280	430
YDR543C	0	0	0	1	0	0	0	0	0	1	0	0	0	0	0	0	0	0	0	0	0	0	0	0	1	0	1	0	0	0	0	0	0	0	0	1
YDR544C	2	0	0	1	1	0	0	0	0	0	1	0	1	0	1	1	0	0	0	0	1	0	2	0	0	1	0	1	0	2	0	0	0	1	0	0
YDR545C-A	0	0	0	0	0	0	0	0	0	0	0	0	0	0	0	0	0	0	0	0	0	0	0	0	0	0	0	0	0	0	0	0	0	0	0	0
YDR545W	0	0	0	0	0	0	0	0	0	0	0	0	0	0	0	0	0	0	0	0	0	0	0	0	0	0	0	0	0	0	0	0	0	0	0	0
YEL001C	18965	14424	15011	11438	13925	11271	7978	10442	4786	5491	4775	3993	9916	5355	7254	8653	8444	6197	12853	5368	8605	6412	8202	7732	17189	4784	4894	4072	5222	4747	8468	6000	4300	3477	4753	6218
YEL002C	16075	11467	13732	11430	16836	10897	9178	12613	6693	5464	4916	3575	9908	4202	7754	9324	9848	6099	10784	6414	9063	7189	9183	8386	17714	5968	5840	4420	6570	5283	6990	7713	5776	4963	6223	8273
YEL003W	5656	4227	4870	3406	3069	2022	2894	3534	1279	3298	2457	2919	5253	3016	2206	1981	2480	2172	3734	1135	1381	940	1328	1236	5047	1711	1413	2050	1984	1230	2428	1357	859	1044	765	1358
YEL004W	3323	2097	2360	1659	2891	1961	2132	2654	1462	1262	981	828	1722	963	1589	1674	1853	1197	1904	1231	1688	1205	1522	1589	3558	1194	1136	912	1255	995	1264	1129	906	913	951	1242
YEL005C	2591	1707	1607	1949	2993	1973	2027	2464	2344	955	854	699	1046	612	1603	1938	2056	864	967	1286	1847	1665	2068	1695	1310	1028	995	623	807	706	354	1201	896	899	1275	1482
YEL006W	4481	3039	3697	2918	4338	2835	2723	3491	2566	2237	1767	1212	2902	1387	2778	3357	4311	1840	3162	2355	3258	2443	3199	2584	4621	2311	2000	1802	2181	1663	1553	2802	1929	1677	1973	2777
YEL007W	8492	3901	3229	3858	8921	6307	2933	5475	7003	5498	4863	3642	2249	2850	6630	7875	8371	4576	1759	6029	8398	5931	7950	7141	2099	4159	4403	2567	4097	4073	811	4832	4364	3253	4663	5720
YEL008C-A	0	0	0	0	0	0	0	0	0	0	0	0	0	0	0	0	0	0	0	0	0	0	0	0	0	0	0	0	0	0	0	0	0	0	0	0
YEL008W	82	88	47	50	73	43	60	95	26	44	26	39	29	12	31	50	79	32	74	32	61	42	50	22	38	32	16	21	31	15	27	18	23	26	19	43
YEL009C	72882	56814	65307	54818	77872	47151	37770	61777	57946	70126	64737	45397	58747	40082	86311	90997	96557	56060	41174	64005	86183	71015	92290	82860	75677	66481	64077	41016	65457	58985	22366	75665	56174	42679	60497	75687
YEL009C-A	11	13	7	4	18	19	7	30	8	8	21	5	16	7	6	8	28	17	10	1	10	6	6	2	17	3	6	2	10	4	6	7	16	2	5	18
YEL010W	12	8	0	9	17	3	23	19	8	4	11	15	10	10	4	4	8	3	8	1	12	6	2	1	1	0	1	3	3	5	5	7	2	2	6	6
YEL011W	33379	11898	10589	21844	64443	43866	22024	104221	128114	10710	9768	6248	12511	13437	31859	46313	55077	26122	9245	32129	45048	32263	41428	35935	11184	14992	14973	5336	6205	5624	3995	18344	16495	27134	36285	48701
YEL012W	10192	5759	6737	7753	13684	12123	4819	11546	6690	2945	2474	2088	4782	2767	4368	5642	6667	3873	4973	3624	7168	4494	5662	4682	6285	2964	2841	2285	2868	2274	3993	4170	2898	2744	3881	4990
YEL013W	9635	5391	6931	5588	10320	7257	5852	10796	9768	5217	4178	3352	4984	3145	6621	7343	9403	4637	3648	5142	7249	5754	7121	6235	9553	5647	5286	4003	5737	4283	2324	6360	5048	4290	5446	7211
YEL014C	152	63	134	98	163	63	114	150	172	105	59	55	72	55	143	116	192	98	62	95	140	112	125	105	250	122	97	91	156	60	81	129	129	92	118	99
YEL015W	4162	1878	2113	1641	3986	2855	1069	2431	3555	3381	2920	2601	1226	1652	4137	4324	5154	2254	951	3290	5378	3922	4876	4622	1355	2772	3158	2433	3442	2921	659	4021	3257	2549	3328	4495
YEL016C	2543	1239	1583	1030	2079	1566	673	1315	1603	1887	1332	1230	957	768	2148	2350	2698	1198	835	1795	2515	1940	2439	2216	1100	1309	1310	1196	1787	1185	491	1708	1114	987	1186	1780
YEL017C-A	20562	12810	13512	10417	14844	10505	15725	15611	9522	9259	6311	6017	10702	5320	8437	8380	11690	6790	10429	7408	9233	5989	8337	7596	24993	6147	5760	5006	7136	4574	11534	5977	4671	3217	5232	5580
YEL017W	4208	1917	1519	2052	5083	3006	791	2560	3285	1858	1653	1293	807	1107	2910	3786	3423	1764	627	2513	3803	2824	3584	3020	553	1604	1660	1124	1680	1593	319	2056	1707	1295	1915	2311
YEL018C-A	1	0	0	0	0	0	0	0	2	0	0	0	0	0	0	1	1	0	0	0	0	0	0	0	0	0	0	0	0	0	0	0	0	0	0	0
YEL018W	332	226	252	205	308	212	128	295	244	251	211	142	210	129	384	381	454	152	191	311	411	366	496	397	224	283	284	197	296	299	98	398	248	193	264	400
YEL019C	766	517	507	495	777	435	312	442	609	741	602	439	289	302	890	890	1026	515	283	694	868	767	984	761	289	657	589	434	792	531	144	772	645	381	529	676
YEL020C	8509	4392	4351	4237	6389	5987	3397	5014	4882	2763	2477	2034	2320	1795	3876	4581	5231	2445	3009	3116	4517	3211	4444	3899	2779	2366	2517	1933	2775	2075	1067	2815	2191	2049	2584	2980
YEL020C-B	57	76	54	57	37	49	30	31	13	18	16	23	18	14	13	13	15	11	36	3	5	5	2	7	40	15	7	15	12	1	35	13	4	9	6	2
YEL020W-A	2944	3152	3037	3170	2321	1556	2117	3407	1225	1868	1725	1609	2452	1985	1181	1113	1311	1228	2989	778	775	581	746	744	2052	712	504	972	769	464	1153	743	461	507	406	555
YEL021W	5718	3398	4025	3583	6077	3999	2217	3440	5202	3849	3249	2698	2657	1677	5952	5746	6167	2626	2976	3656	5669	4896	6030	5536	5360	3719	3773	2671	3814	3686	1633	4597	3301	2924	3859	4690
YEL022W	5006	2496	3175	2324	5707	4005	1227	2749	2568	4155	3139	2977	2288	2123	5731	5971	7721	3211	1336	4324	6504	4274	5603	5135	2378	4538	4061	3523	5570	3873	1283	6136	4505	2818	3904	5167
YEL023C	2117	1177	1158	1053	2314	1534	627	1207	1619	1432	1017	1042	1046	562	1802	1852	2090	929	720	1406	1930	1425	1690	1504	1121	1022	1035	861	1091	865	426	1411	1103	695	973	1427
YEL024W	25483	14244	16471	17246	24049	18906	20972	33035	18638	11621	8455	8368	14032	6648	10369	13771	15475	11279	12741	8896	12750	9437	10539	9634	18618	5872	5368	4982	6287	4008	9942	7745	5927	5035	6202	7557
YEL025C	4043	1889	2168	1458	3208	2502	1005	2407	2657	2107	1598	1531	1271	1185	2750	3030	3854	2023	1161	2412	3749	2218	2875	2700	1596	1943	1635	1295	2026	1552	785	2176	1723	1541	2070	2747
YEL026W	14668	11013	10542	5604	8970	7195	4597	3628	2318	11203	10037	8461	7474	4940	9225	7630	8252	4775	7395	5841	7939	6445	8951	8125	19714	8536	9217	6270	8653	9112	4358	8261	6592	4614	6574	8094
YEL027W	43960	31164	32775	26104	43768	29662	23579	56113	33615	32598	33594	24526	37864	27534	32545	37543	42575	34583	26343	26350	36815	28677	36656	32884	70286	25500	26436	18279	26952	20875	26191	30100	22066	18190	25962	30072
YEL028W	158	175	143	137	160	83	141	200	96	135	96	74	173	118	115	103	181	109	161	97	156	80	126	105	233	88	91	60	117	61	128	71	65	51	83	85
YEL029C	3213	2030	1977	1149	1985	1296	1145	1888	849	2295	1564	1242	2168	1212	1392	1693	2254	1569	1646	1156	1528	1176	1529	1224	4875	1658	1370	1628	2154	950	2058	1711	1207	834	892	1294
YEL030C-A	1	3	0	7	5	0	1	3	1	3	1	0	0	0	2	2	6	0	1	1	4	0	1	1	3	2	4	6	1	0	0	1	4	1	1	2
YEL030W	1842	752	600	776	1787	1134	790	1561	1372	891	983	569	466	475	769	1048	1306	489	543	798	997	798	1158	935	451	380	540	459	422	440	302	557	506	459	578	615
YEL031W	21953	8612	7310	6063	18200	12554	2679	9014	10961	12346	10352	9024	6427	8148	19062	22581	26600	14061	4327	16326	24999	16805	22246	20585	6055	16724	16423	12526	18702	15182	4278	19275	15771	11359	16084	21130
YEL032C-A	0	0	0	0	0	0	0	0	0	0	0	0	0	0	0	0	0	0	0	0	0	0	0	0	0	0	0	0	0	0	0	0	0	0	0	0
YEL032W	2732	843	966	1046	2235	1453	428	2942	3381	6722	4909	4532	2731	3768	8506	8601	10446	5488	1248	5860	9469	6352	7827	7493	1071	4307	4020	4007	5906	4493	1350	7042	5841	3470	4890	5948
YEL033W	1475	873	1035	1160	1532	832	953	1111	1398	1250	748	497	792	577	1250	1479	1461	833	777	999	1159	1234	1489	1137	1075	662	672	496	647	723	378	677	678	549	687	669
YEL034C-A	123	73	95	83	114	81	57	61	98	72	51	36	64	26	76	103	128	35	41	54	90	74	55	62	120	44	33	44	32	42	25	56	36	35	52	41
YEL034W	0	0	0	0	0	0	0	0	0	0	0	0	0	0	0	0	0	0	0	0	0	0	0	0	0	0	0	0	0	0	0	0	0	0	0	0
YEL035C	313	126	133	221	251	183	158	254	145	70	78	61	105	54	54	121	117	54	229	80	86	87	94	113	98	40	33	30	42	17	35	24	32	39	42	59
YEL036C	3786	1679	1502	1071	2469	1741	664	2639	4129	4846	4187	3517	1418	2006	5835	6947	6988	2877	1036	4519	6971	5771	6884	5828	778	3851	3970	3185	4897	3947	510	3454	2813	2629	3462	4192
YEL037C	9051	3765	3856	3744	8772	6236	1712	7207	8060	9365	8396	6838	3511	5108	11368	11740	13374	6162	2351	8578	12562	9708	12247	11041	2091	7361	7524	5690	8437	7748	1689	9348	7319	5352	7286	9597
YEL038W	13016	8625	7994	9830	11550	8236	8286	10829	7721	3997	3814	3262	4321	3270	4639	6190	6678	3914	6631	4362	5617	4234	5571	5317	6170	3412	3423	2468	3337	2809	2162	4152	3109	2570	3531	4414
YEL039C	35652	23960	20964	43451	65484	41986	83772	180766	89009	16529	15710	10253	23151	13821	11940	16451	24079	14446	19784	13121	14585	9277	15870	10159	9691	2527	3656	2247	1138	2094	5647	2425	2946	3443	3208	3450
YEL040W	3112	1976	2137	716	1363	709	1044	1229	765	1502	1712	1091	1029	952	1692	1593	2307	952	822	1519	1564	1307	2290	1409	4506	2633	3133	2321	3973	3319	674	1509	1205	1066	1246	1625
YEL041W	4208	1674	2346	1861	3578	2835	1375	2217	3047	1223	803	752	1139	817	2191	2888	3411	1374	1072	1823	2535	1730	2333	1989	1409	1304	1434	986	1384	973	419	1622	1197	1219	1671	2243
YEL042W	7890	2725	2022	1943	6212	4564	1381	4414	5000	5989	5069	4597	2719	3504	7988	8674	9646	5210	1811	6345	8976	6408	8209	7814	2092	5959	5990	5424	7116	5995	1575	7395	6071	4497	5485	7524
YEL043W	1757	1112	1215	1202	2303	1379	1201	3255	4168	3615	3615	2981	1296	2086	4925	5644	6177	2930	966	3810	5721	4364	5598	4824	1119	3711	3927	2735	4215	3802	770	4418	3380	2918	3644	4979
YEL044W	27876	20985	22340	19616	18399	17604	12325	13621	5638	6597	5479	6028	11725	6319	5834	6172	7189	6225	21036	4136	5333	3882	4600	4456	18602	4476	3637	5113	4595	2819	11842	4917	3503	3082	3607	4857
YEL045C	113	54	66	25	82	45	19	46	30	32	18	23	33	20	25	41	46	27	48	26	44	32	40	32	78	40	37	33	68	23	28	52	35	18	31	46
YEL046C	7216	2490	2221	2045	4855	3627	1122	3144	3400	6217	5645	5108	2377	3206	6540	6644	8946	4364	1692	4899	6532	4393	5984	5674	2886	6076	5858	4174	7168	5151	1526	6330	4654	3240	4640	5881
YEL047C	20021	10035	9792	10019	17027	12165	4065	9917	12129	8357	7310	5848	6389	6529	15813	18349	20902	10883	5684	12164	17650	12475	17019	14714	8190	12283	12508	9897	14454	11751	4596	17781	12812	9500	12748	16877
YEL048C	4436	2100	2411	1693	2073	1746	1136	1117	504	1569	932	1213	1754	797	951	1003	1374	974	1802	798	1035	709	966	723	5932	1161	780	911	1158	550	2336	986	736	438	604	802
YEL049W	209862	315097	377838	169001	317355	233407	131981	195129	166451	54940	84190	71078	88841	77380	163318	117512	201433	130052	159006	139180	252036	89956	191757	199356	87032	60486	80745	21475	60957	72232	25668	71879	70253	22636	79297	72601
YEL050C	11993	5487	6860	6228	9999	7798	5502	7321	6948	4736	3664	3191	4434	2531	5687	7069	7615	3416	4769	4866	7253	4818	6253	6132	6687	3653	3879	2898	4414	3348	2310	5177	3795	2701	3883	4982
YEL050W-A	319	281	244	315	353	184	272	250	177	122	118	112	129	86	175	194	193	92	152	126	177	165	243	162	160	103	99	81	92	114	81	104	103	51	112	157
YEL051W	21974	13217	14948	12258	18511	13287	9063	17925	9908	9574	7578	5768	14191	6661	11921	13761	16375	8207	12273	9100	13244	10005	12986	10687	23359	9087	8320	6936	10167	7632	9765	11938	8357	7509	8924	12058
YEL052W	6482	3384	4149	3970	7286	5541	2872	4665	6367	2828	2433	2024	2023	1672	4290	5680	5637	2534	2032	3627	5725	4127	5136	4664	3362	2459	2508	1662	2405	2261	694	3372	2516	2366	3120	3868
YEL053C	2046	1310	1458	1143	2399	1475	600	1182	1432	1891	1393	1254	980	906	2202	2509	2932	1198	830	1732	2633	1788	2283	2163	1372	1809	1686	1313	2223	1761	356	2271	1729	1238	1614	2104
YEL053W-A	29	18	34	9	16	18	9	7	7	6	8	4	18	8	9	12	13	9	33	5	5	6	4	5	59	9	7	4	12	11	16	9	5	2	9	12
YEL054C	12912	9760	10164	7799	9335	6572	4681	5759	2809	7612	6939	5163	7543	4795	7114	6727	7095	4643	6875	4766	7005	5443	6986	6654	14873	6436	5792	4454	6096	6287	4983	6418	5373	4108	5742	7051
YEL055C	5586	2787	3731	2285	5895	4236	1198	1844	2029	5111	3819	3381	1929	1899	5510	5145	6464	3012	1592	3888	6069	4295	5597	4841	3582	4501	4334	3794	5854	4559	1259	6087	4568	3220	3870	5354
YEL056W	5147	2691	2961	3418	4699	3730	1878	2591	2535	1494	1403	1196	1378	1147	2504	2853	3324	1476	1741	2055	3134	2200	2876	2537	3163	1761	1674	1517	2072	1718	847	2582	2001	1428	2174	2748
YEL057C	779	489	461	620	903	578	853	1060	713	281	279	229	425	243	348	510	488	340	386	304	450	372	496	370	850	433	307	256	318	324	373	526	332	291	382	516
YEL058W	6840	3024	4376	2689	5536	3898	1886	5308	4088	3956	3247	2385	4309	2395	5538	5869	7318	3352	3206	4322	6423	4536	6377	5082	9504	5955	6125	4558	7270	5502	3928	7490	6093	4432	6285	7919
YEL059C-A	1321	1373	1279	1201	993	893	1271	1080	610	454	431	361	735	374	486	566	569	382	1041	403	491	409	501	536	620	252	225	190	226	254	377	293	174	183	206	285
YEL059W	161	116	72	91	82	74	70	82	108	66	36	73	71	54	76	99	111	46	79	97	123	73	143	103	90	98	79	30	105	57	25	82	65	48	73	94
YEL060C	13913	6689	5830	7721	13706	7971	12361	59663	79799	30064	31873	23756	13087	21215	44965	52944	63527	29891	8464	40294	53808	38942	53463	45361	6350	25228	28454	16090	24818	22638	5292	30829	27900	21569	30984	38664
YEL061C	1287	442	741	885	1634	919	572	1273	1553	1860	1277	1117	881	1002	2024	2813	3181	1254	541	2116	3198	2403	3042	2332	796	2134	1742	1650	2628	1956	470	2768	2224	1561	1744	2490
YEL062W	2967	1866	2099	1854	2543	2005	2090	2616	2020	1319	1124	908	1811	787	1775	1872	2296	1198	1548	1405	1945	1489	1816	1598	2153	1066	1108	952	1269	997	608	1274	1126	978	1334	1593
YEL063C	13698	7749	9653	7757	13755	10529	3909	6415	8049	6867	5642	5109	3716	3976	9980	10789	10956	6830	3104	6981	10796	7418	9597	9255	8618	8056	9275	6600	9308	8205	1966	8714	7470	5838	8749	10026
YEL064C	2520	1420	1814	1215	2356	1759	734	1855	1182	1070	845	718	1521	795	1748	1902	2521	1455	1281	1576	1833	1320	1807	1512	2985	1231	1092	1264	1821	890	1433	1911	1369	1130	1280	1707
YEL065W	741	399	472	411	1029	578	388	622	735	496	456	321	372	377	974	931	1263	592	267	712	1043	713	968	850	478	629	939	381	709	737	138	888	721	328	853	822
YEL066W	16780	15567	14774	10830	9434	10733	5436	5612	3116	2634	2628	2499	5949	3081	4110	4423	4802	3161	13700	2834	4411	2905	4063	4119	9501	2684	2750	2230	2799	2461	5874	3370	2517	1986	2726	3469
YEL067C	1921	888	1154	890	1282	1015	441	497	454	338	293	225	428	225	455	633	839	278	681	342	505	412	492	449	880	362	349	276	511	245	373	504	335	239	319	519
YEL068C	6963	5234	5646	4915	5512	3990	4998	4991	2379	2493	2713	1878	4276	2457	2807	3081	3552	2795	5054	2152	2999	2510	3062	2888	5756	1824	1823	1276	1984	1538	2776	2416	1466	1239	1973	2323
YEL069C	8003	7789	7870	18921	28775	22779	2780	6825	7617	1115	844	590	2770	1589	2930	5679	6668	3414	5197	4334	5711	3777	5451	5393	4536	2669	2254	1398	1918	1286	4817	4621	4065	4522	6498	7811
YEL070W	21356	20947	17627	44597	59836	48192	4598	8093	10049	2954	2877	2194	5520	4271	8616	12725	14611	7437	12229	10154	13589	10518	14125	12469	7956	7277	7153	4103	7186	6107	10811	18214	14447	10532	16777	21318
YEL071W	175266	100391	108337	52287	75036	59584	33234	28367	16986	56713	52703	46578	52558	29425	57866	60222	71273	37962	71651	48303	65978	48800	63765	58692	176858	65455	56697	48876	68245	50788	34024	60172	47337	42071	50737	73126
YEL072W	2129	1259	1417	811	1445	799	981	1623	852	1385	1234	1015	1759	878	1327	1532	1800	1290	1204	1075	1670	1342	1546	1364	3125	1419	1349	1157	1721	1151	1160	1491	1093	857	946	1484
YEL073C	2024	980	1862	1327	1769	1510	1173	1463	1391	734	579	530	918	417	1037	1178	1014	815	1615	714	1509	917	911	1215	2870	974	1027	481	863	681	1987	1929	1508	1004	1522	1887
YEL074W	2	5	3	1	6	2	1	1	6	4	1	2	2	3	0	0	2	2	8	0	3	1	5	5	5	8	0	4	0	2	3	1	1	0	5	3
YEL075C	0	0	0	0	0	0	0	0	2	0	0	0	0	0	0	0	1	0	0	0	0	0	0	0	0	0	0	0	0	0	0	0	1	0	0	0
YEL075W-A	0	0	0	0	0	0	0	0	2	0	0	0	0	0	0	0	1	0	0	0	0	0	0	0	0	0	0	0	0	0	0	0	1	0	0	0
YEL076C	0	0	0	0	0	0	0	0	0	1	0	0	0	1	1	0	2	0	0	0	0	0	1	0	0	1	0	0	0	0	0	1	0	0	1	0
YEL076C-A	0	0	0	0	0	0	0	0	0	0	0	0	0	0	3	0	0	1	0	1	2	2	0	0	0	2	0	3	1	0	1	0	4	3	2	1
YEL077C	29	14	65	36	26	61	35	501	844	477	460	300	233	364	821	980	1306	585	54	760	1036	511	846	754	59	612	493	394	683	512	114	726	585	494	625	883
YEL077W-A	0	0	0	0	0	0	0	0	0	0	0	0	0	0	0	0	0	0	0	0	0	0	0	0	0	0	0	0	0	0	0	0	0	0	0	0
YER001W	20378	8967	9417	5297	12664	11098	1886	3705	4524	8977	6227	5974	4474	4776	10898	13134	15836	7587	4358	10116	14263	10189	12035	11817	3706	5220	5210	6563	8258	6158	1924	6756	5240	3178	4311	5733
YER002W	3550	2044	2661	1805	4219	3118	681	1285	646	2189	2106	2077	1950	1017	2776	2924	2719	966	1243	1599	4486	3176	3526	2524	2586	2343	1957	2398	3371	2669	937	3860	3308	2377	2640	3796
YER003C	11349	6377	6213	5810	10388	6864	1923	5386	6776	4035	3407	2546	3375	4280	10823	14579	15257	8696	2455	9053	13989	10379	13325	12225	3032	8234	8901	5862	8896	8400	1799	11136	8753	6183	8786	10982
YER004W	9912	6328	6230	5507	8227	6231	3435	4308	3334	2496	2216	1791	3180	2085	3438	4418	5518	2794	4082	3331	4498	3414	4182	3657	5084	1827	2138	1970	2169	1827	1634	2620	2087	1707	2128	2361
YER005W	5503	3143	3178	2513	4728	3650	1441	2745	3117	3411	3126	2681	1910	1505	4363	4563	5850	2500	1887	3681	4983	3521	4770	4192	3261	3108	2976	2559	3571	2860	1342	4120	3053	2316	2947	3981
YER006C-A	16	4	10	2	5	5	0	10	1	6	4	3	3	1	6	3	2	3	4	2	5	5	3	2	4	3	5	4	2	8	2	10	1	5	2	9
YER006W	6602	3460	4445	2937	5907	4452	1300	1909	1821	6381	4850	4383	2862	2199	5650	4560	5635	2348	2362	3559	5086	4332	5439	4465	6085	5337	5089	4393	6836	5309	1861	7277	5285	3525	4491	6204
YER007C-A	18610	11639	11684	9420	10561	9806	8290	8842	3368	5868	5235	4966	8951	4837	5212	5033	6102	4656	10085	3451	5336	3857	4602	4613	14325	3915	3593	3643	4047	3078	7082	4149	3169	2586	3329	4074
YER007W	1219	898	953	796	1211	767	444	1274	535	726	635	477	769	543	720	843	1008	611	661	673	917	651	819	708	1234	431	458	517	656	464	646	838	635	448	452	711
YER008C	1716	990	864	1219	2037	1164	1102	4785	6209	4504	4057	3618	1703	2423	6080	6601	7854	3735	1070	5135	7793	5912	7376	6544	1275	4653	4919	3234	4772	4584	931	4921	4217	3688	5199	6736
YER009W	15252	11910	13502	10821	17134	9328	9051	16154	10755	12478	9769	7048	15540	10051	13487	13755	17222	13155	10797	10264	12578	9834	13031	10818	26820	12275	10929	8937	11835	8859	9626	12648	9069	7178	9475	12110
YER010C	11755	8358	8831	7950	10176	8018	6958	7586	5153	4342	3904	2926	5239	3283	5727	6734	7134	4253	6658	4642	6144	4648	5934	5994	8970	3757	3900	3174	3953	3222	3277	4461	3424	2647	3963	4415
YER011W	152027	68094	50081	62043	196984	114538	45206	152834	253560	139445	132307	96639	64455	96703	243384	247925	278527	152576	41347	196808	286978	195795	286333	249219	40776	166894	172975	94891	151375	167538	27919	209663	151180	109497	188042	211138
YER012W	11638	7515	9277	8318	13559	8344	7131	14881	7689	6939	6597	4705	8149	5520	7524	9337	10570	7518	6922	6129	8461	6441	8805	6413	11906	5465	4944	4536	6097	4258	5761	7875	5955	4668	5449	7432
YER013W	819	525	383	403	905	523	330	1635	2284	1496	1257	960	684	940	2258	2270	2927	1243	366	1675	2640	1768	2539	2146	522	1832	1825	1370	2176	1655	337	1656	1292	1572	1991	2847
YER014C-A	0	0	0	0	0	0	0	0	0	0	0	0	0	0	0	0	0	0	0	0	0	0	0	0	0	0	0	0	0	0	0	0	0	0	0	0
YER014W	4918	1988	3565	2340	5063	3480	1831	3700	3911	1965	1678	1291	2638	1401	4505	4891	6097	2441	1765	3364	5306	3376	4389	4182	3176	3498	3613	2273	4271	2851	1101	4869	3860	2725	3954	5447
YER015W	1693	584	567	768	1956	1072	845	2921	2896	1595	1613	1096	833	1074	2339	2835	3398	1661	554	2238	3030	2143	3247	2583	540	1453	1334	870	1334	1003	376	1745	1415	1161	1530	2133
YER016W	5873	2287	3262	2612	4358	3342	1250	1780	2389	2387	1519	1271	2161	1194	3692	4478	4577	2113	1989	2984	4242	3363	4026	3996	3061	2829	2531	2462	3287	2450	1378	3707	2609	2198	2815	3811
YER017C	11429	3644	3352	3587	10567	6918	3004	9432	11422	6505	6205	4800	3269	4381	10326	11366	13000	6279	2706	8107	11413	8455	11006	9701	2050	5820	5721	4208	6398	5105	1158	6698	5486	4373	6294	7880
YER018C	16943	18638	18817	17528	14274	11434	7723	7606	3576	4610	4330	4283	8735	5679	4394	5336	6476	4695	14537	3990	4568	3292	4545	4078	10718	3450	2994	3531	3961	2520	7470	4831	3121	2453	2746	3707
YER019C-A	31776	29797	25703	23938	21287	19029	21308	23548	9296	13153	9728	10439	19383	12366	9148	9951	11879	10386	27544	6377	6639	4710	6613	6003	23214	7532	5606	8115	7269	4448	17012	7377	5068	4909	4727	6773
YER019W	12535	5439	5180	4382	8170	5596	1775	3965	4125	4202	3792	3273	2851	3267	6185	7065	8280	4348	2721	5040	6890	4564	6532	6025	2312	4695	4984	3780	6122	4787	1375	5718	4393	3201	4548	5809
YER020W	4390	1870	2301	2508	4209	3588	1644	5979	8162	2604	2272	1738	1561	2004	5668	6667	7244	3165	970	4234	6573	4747	5982	5592	941	2534	2650	1649	2361	1920	554	3689	3096	2574	3531	4664
YER021W	19304	11375	13365	11782	20372	13407	9715	13474	10884	7442	6683	4694	8803	4212	10113	12018	14404	6621	7727	8297	12227	9273	11795	9895	14444	6983	7307	5371	8068	5901	4383	10681	7943	6844	8615	11954
YER022W	1994	1116	1616	999	2475	1349	998	1380	1912	1517	1085	807	1023	627	2576	2719	3011	942	717	1829	3000	2167	2681	2128	1037	1747	1904	1640	2093	1690	295	2557	1939	1773	1949	2893
YER023C-A	0	0	0	0	0	0	0	0	0	0	0	0	0	0	0	0	0	0	0	0	0	0	0	0	0	0	0	0	0	0	0	0	0	0	0	0
YER023W	10219	4122	4076	4899	8006	5692	2278	4813	6164	4470	3935	3285	2757	2659	6940	8203	8854	4419	2973	5125	7972	5442	7728	6845	3666	4674	5124	3493	5331	4549	1478	6546	5137	3959	5376	6853
YER024W	5955	2533	3448	3581	7852	5559	3003	7167	7884	3761	3529	2887	1898	1964	4596	6419	7016	2903	1662	4451	6915	5433	6527	5796	5660	7351	7088	4296	6643	4818	2045	8365	6783	7175	9932	13166
YER025W	14485	7235	9715	7018	13850	9506	3722	6566	8495	11443	9843	8069	5408	5442	13062	12538	16263	7458	4337	9574	14347	10309	12748	11812	11871	11983	11635	9060	14277	10889	3516	15500	11076	8414	11152	14993
YER026C	31954	19446	21567	24138	28395	18887	19711	31748	16024	14149	10779	8023	20012	9968	12716	17453	19263	14448	20016	11622	14469	11996	14899	12543	29796	8955	8058	7374	10339	6522	19398	13036	9912	6994	8655	11330
YER027C	10630	4808	4602	4081	7301	6005	2505	5106	6681	3263	2903	2535	1779	2209	5827	6870	7908	3462	1888	4477	6925	5033	6419	5539	1673	3599	4017	2560	3973	3326	772	4600	3592	2986	4272	5547
YER028C	445	338	320	462	416	267	233	373	286	301	276	172	230	141	351	366	529	191	247	316	428	298	364	371	145	172	144	126	145	157	73	217	173	105	157	202
YER029C	3563	1639	1937	2549	3397	2409	1323	2105	2036	2035	1565	1373	1947	903	2632	3221	3066	1162	1369	1964	3550	2984	3410	2987	2072	1997	1925	1702	2294	1809	1108	2556	1833	1640	1828	2434
YER030W	6523	2793	3541	3548	6989	5335	2098	4337	1400	1770	1811	1565	3750	1480	1733	2375	2630	1358	2104	940	3607	1850	2390	1343	3267	924	887	744	1137	925	1203	1538	1071	1717	1111	3182
YER031C	14139	8475	9024	6395	11257	9299	4176	5693	5941	5154	4151	3322	4961	2678	7269	8113	8584	3727	6275	5610	8725	6365	8056	8016	9193	4341	5015	3432	5122	4420	2965	5832	4127	3696	5202	6223
YER032W	1056	538	596	590	1054	640	445	1123	1269	1318	1212	1159	607	775	1518	1876	2016	1142	500	1522	2269	1575	2126	1864	521	1359	1435	1154	1729	1389	311	1656	1329	950	1380	1772
YER033C	745	351	266	433	1106	569	409	2151	2669	1316	1277	876	537	930	1793	2058	2668	1172	280	1660	2448	1752	2154	1755	299	1017	1246	850	1252	1064	154	1320	1052	911	1324	1603
YER034W	841	402	337	294	577	368	308	517	721	641	633	457	219	349	733	723	927	376	202	591	858	526	847	686	105	338	403	211	314	298	58	372	218	346	300	440
YER035W	5755	3918	3701	4559	5555	2965	3377	4218	4083	2302	2209	1630	1862	1833	3530	3932	4691	2129	2221	2887	3743	2845	3969	3180	1343	1427	1470	666	1038	934	755	1984	1655	1498	1941	2572
YER036C	31446	17237	18929	13331	25418	20513	7143	8016	10357	20762	18406	17183	6405	7991	21079	18786	21465	10158	7545	13385	21459	16014	20418	19190	14773	15131	15523	13062	18070	15687	4363	18861	14208	9731	13827	17923
YER037W	5829	4106	4897	3095	5124	3867	5684	12285	5741	3254	2657	2407	4230	2881	3122	2868	4714	3892	3090	2516	3469	1981	2900	2580	1493	840	760	556	802	576	511	794	665	558	683	931
YER038C	969	667	800	523	864	604	837	1351	751	648	524	388	664	459	546	541	883	541	500	517	664	443	576	513	831	368	322	337	526	323	199	446	322	233	290	439
YER038W-A	1	0	0	0	0	0	0	0	1	3	0	1	0	0	0	0	2	0	0	2	2	0	0	1	0	1	0	1	0	0	0	0	0	0	0	0
YER039C	630	531	561	446	747	448	282	740	550	379	286	206	368	246	401	516	703	420	384	410	442	378	514	372	568	227	271	158	259	149	222	287	205	235	250	326
YER039C-A	999	537	704	621	903	629	517	661	454	277	199	175	394	179	460	514	633	327	481	280	391	262	392	356	1042	212	206	186	252	173	295	250	214	171	278	274
YER040W	775	232	368	323	757	479	348	1636	2027	1777	1675	1167	743	815	2027	2420	2797	1372	339	1696	2535	1885	2620	2234	450	1727	1790	1240	2292	1781	316	1786	1648	1398	1961	2464
YER041W	1276	459	484	429	941	660	231	1259	1693	1363	1115	855	502	634	1715	2023	2524	1055	228	1550	2206	1666	2224	1745	262	1171	1242	776	1096	920	170	1175	910	932	1133	1607
YER042W	6666	3835	3587	3763	5674	4350	2993	7017	3388	3898	2784	2554	3423	2357	2385	3518	4027	3062	3509	2536	3057	2441	2859	2474	4670	1792	1434	1830	1735	1359	2376	2023	1548	1194	1378	1960
YER043C	127141	76495	93770	63857	100971	79190	38789	38337	46734	51454	44457	38666	39460	31496	76092	77329	84825	48248	46721	53907	83462	55875	76007	70959	95321	56350	59166	39458	60950	54656	16967	65611	52819	36563	56962	65017
YER044C	62293	46785	55838	48440	54419	41047	46836	59141	32080	28055	21019	20578	44085	27149	25785	27947	31217	38223	46975	19768	27304	18839	24602	24675	76453	24770	22045	20886	21923	18316	41171	23207	17886	13657	19893	22028
YER044C-A	181	135	129	107	145	95	141	80	60	74	104	67	90	64	119	121	125	96	70	70	158	112	91	84	108	31	51	59	56	43	40	76	70	45	48	60
YER045C	2126	1474	1759	1261	2405	1627	1178	1350	1510	1877	1875	1539	963	1097	2350	2117	2780	1187	654	1635	2401	1727	2580	2080	2484	3884	3728	2462	3870	3225	768	3582	2765	2148	2804	3691
YER046W	2928	2992	2841	2746	3188	2025	1555	2322	1297	1493	1558	1037	2004	1385	1710	1769	2420	1481	2623	1330	1662	1273	1792	1393	2817	1679	1451	1203	1490	1238	1739	1946	1495	1078	1403	1982
YER046W-A	26	45	35	42	43	31	28	14	11	14	18	4	16	5	11	19	16	10	37	11	11	9	17	13	23	8	11	9	11	14	8	11	9	7	7	17
YER047C	1035	515	534	521	995	829	490	1518	2119	1386	1361	884	607	835	1808	2067	2462	1069	452	1391	2180	1394	1813	1545	572	1279	1131	875	1205	1057	356	1372	1061	985	1282	1760
YER048C	4809	2238	2864	2853	6417	4728	2475	4447	7885	3590	2156	2021	2183	1300	5484	6848	7617	2307	1517	4530	7159	5327	6508	5555	1932	3523	3429	2984	3818	2926	877	5116	3603	3693	4279	5798
YER048W-A	4856	2740	3217	3260	3982	2358	3440	4653	2067	2464	1621	1470	3113	1329	1748	2316	2933	2307	2831	1409	1733	1261	1369	1153	5970	1897	1559	1641	1911	865	2652	1984	1277	1032	1047	1727
YER049W	3949	2009	3094	1334	2720	1949	757	1899	1261	4394	3266	2479	3551	1652	4061	3712	4620	1838	1693	2767	3947	3200	3931	3660	3843	2942	2889	2251	4270	2978	1517	3874	2846	2106	2714	3248
YER050C	6117	3834	4167	4997	4998	3414	4664	6448	2592	2508	2327	1883	3655	1875	2213	2893	3177	2109	3333	1774	3215	2210	2891	2033	3346	1644	1379	1391	1767	1122	1668	2209	1487	1707	1605	2592
YER051W	2133	1365	1540	1564	2021	1418	1344	2335	1611	1317	869	772	1370	796	1507	1675	1968	1040	1178	1130	1610	1228	1575	1233	2011	975	1056	925	1141	874	868	1173	877	813	963	1367
YER052C	36030	21448	25130	8709	17988	12461	7228	9280	11372	23840	22399	19547	7302	9447	20874	25823	26071	14829	7296	17135	25144	18214	24019	22763	15140	17402	18037	11627	20318	17420	2971	14026	10471	10160	13722	17302
YER053C	21549	10514	11647	14924	25670	23422	11233	25701	29884	5776	5046	4542	4474	3649	8477	13750	12373	7311	5444	8198	13208	10308	11484	11075	4165	3953	4096	2540	2875	2683	1661	4511	3413	3683	5364	6296
YER053C-A	319	240	122	338	198	55	858	590	258	276	113	59	248	128	46	204	196	52	170	136	58	141	134	47	584	37	62	122	65	58	306	71	62	150	63	49
YER054C	5806	2040	1881	3036	7677	6739	3182	17473	22847	2432	2085	1713	1974	2808	6444	9709	10196	4749	1757	6348	9150	6932	8475	7648	1083	2665	2508	1103	1387	1092	347	1287	1170	2999	4448	5598
YER055C	25713	15929	17063	7989	12001	7472	7404	12245	8416	20041	14741	11693	14726	8275	15524	18843	21054	12544	13722	11932	16035	13024	17156	14032	34471	15403	13560	11503	16250	10768	9108	10140	7049	9132	10976	13705
YER056C	36489	22787	26460	18680	29258	20913	8835	10982	7132	29162	23719	21406	23868	11950	26402	24129	26227	14254	17391	16874	24330	19139	23736	21572	84951	28784	27092	21416	34663	23650	17299	26524	18959	14782	16243	22063
YER056C-A	32611	27685	27257	20849	26270	17298	12294	13188	7975	18200	17228	13202	18698	12246	20351	20137	22292	13499	19273	13063	18762	14472	19945	17389	34724	15468	15490	10274	15849	14543	12199	16672	13003	10039	14424	17818
YER057C	10802	8341	9300	8254	11515	6377	6692	9339	7624	6387	6013	3858	6044	4360	8207	9735	10034	5246	6616	6299	9070	7459	9922	8148	7075	3987	4237	2714	3969	3779	2327	4442	3567	3082	4168	4780
YER058W	5236	2580	2887	3225	4548	4126	2321	4682	3642	1970	1516	1713	1868	1110	2419	3048	2936	1450	2362	1965	3089	2221	2848	2501	1615	1129	971	857	1048	685	914	1179	935	693	1194	1346
YER059W	4318	2543	2387	2600	5143	3280	2952	4322	3933	2488	1957	1652	1897	1444	3541	4012	4621	1959	1722	2879	4195	3186	3935	3593	2247	2107	2034	1370	2019	1883	978	2558	2099	2008	2573	3207
YER060W	3025	1764	2233	1532	2886	2049	574	1782	1884	2829	2599	2433	1208	1655	3340	3388	4016	2187	915	2403	3594	2664	3049	2992	1502	2552	2718	1928	3233	2489	583	2806	2322	1390	2434	2829
YER060W-A	252	82	108	127	207	143	85	396	562	675	568	453	255	275	840	789	1090	532	106	654	816	506	775	659	173	756	784	534	1062	729	97	870	802	504	731	943
YER061C	1642	974	1222	1184	1643	1124	687	1073	906	1166	1098	843	925	597	1552	1445	1771	797	802	1053	1414	1022	1370	1169	1243	1259	1312	845	1525	1122	589	1992	1576	1132	1470	1894
YER062C	34351	26007	29096	11898	17821	11394	11971	14676	10408	15966	15295	11580	19211	10340	21817	21242	24391	12446	19868	16164	24172	17144	24098	20408	34009	15928	16059	8726	14702	13390	4963	11141	8421	9372	13776	16908
YER063W	8263	4131	4043	4847	7667	5558	2071	4692	6307	4551	3665	3178	2205	2815	7039	8300	7907	4263	2148	5128	7839	6387	7747	7402	2094	4563	4294	3211	4240	4080	1257	5610	4634	3657	4907	6209
YER064C	765	462	385	337	754	437	105	342	298	840	931	719	365	482	1042	1118	1332	671	196	924	1066	775	1301	892	321	1378	1181	1031	1778	1354	235	1869	1428	826	1070	1524
YER065C	2872	1410	1366	1749	2220	1873	897	1937	2107	1770	1580	1108	978	1080	2152	2848	3215	1475	1188	1845	2435	1898	2745	2197	1003	1682	1719	1299	1887	1384	659	2123	1619	1531	1934	2574
YER066C-A	2963	1502	1855	2438	3188	2672	542	680	466	404	237	261	921	357	622	742	886	506	1441	492	675	464	608	622	1833	333	333	561	590	372	2460	1028	721	343	445	516
YER066W	2237	1524	1724	1866	2985	2268	1579	4485	2726	824	722	521	1309	793	1271	1814	2022	1042	1264	1240	1894	1446	1749	1576	2101	928	830	594	676	625	824	1081	725	704	1064	1419
YER067C-A	14	15	12	34	49	38	30	72	88	3	4	2	17	7	6	19	9	13	11	6	15	10	23	11	7	3	3	5	3	2	5	15	12	3	19	16
YER067W	11	8	7	18	20	11	16	34	32	2	0	1	0	7	2	7	5	3	3	5	3	3	4	2	6	0	1	1	0	1	12	2	3	5	6	3
YER068C-A	18	7	4	7	23	13	6	7	9	7	6	9	1	3	18	17	16	18	0	9	26	3	4	5	4	6	13	11	18	8	6	8	7	11	15	14
YER068W	3938	1645	1633	1683	4123	2878	945	2405	2794	3356	2876	2326	1270	1756	4005	4527	4716	2807	1045	3281	5029	3562	4547	4219	1043	3270	3177	2234	3495	3381	744	4359	3382	2187	3317	3917
YER069W	21572	9916	11372	8994	19472	14302	2956	8045	9038	19756	17533	15468	6560	7534	18755	21920	23372	13166	4940	14358	21656	16167	21038	19406	11647	18159	19296	13944	21682	19176	5095	23870	19530	13030	20404	23136
YER070W	39313	11604	10634	8513	25481	22020	1820	6172	8654	15643	10093	9031	11732	14157	35452	44294	51783	29831	7466	29722	45800	29766	37835	37961	5914	18186	18712	18505	28517	23664	5454	33955	28053	13792	21638	26049
YER071C	10573	4848	5057	5431	4752	5138	5787	5305	2102	3447	1989	2439	4626	2084	1917	1965	2611	2460	4289	1389	1871	1310	1363	1360	6537	1671	1251	1711	1629	906	3841	1531	1098	951	1034	1765
YER072W	10275	7938	8332	6087	8871	5932	5313	9517	4982	4860	5062	3585	6790	4224	5810	6173	6832	4406	7126	4383	5990	4677	6662	5572	13020	4187	4110	3335	4188	3729	5281	4848	3726	3259	3866	4701
YER073W	11044	4296	3903	3194	5954	4702	1758	3776	3436	6293	4774	4152	3094	3156	5662	7670	8631	4688	2973	4828	6177	4881	5664	5280	3813	4023	3728	3214	5048	3132	1601	4301	2671	3097	3644	5047
YER074W	82615	70056	70308	51481	66140	45878	30607	54672	25986	59438	51409	39631	66861	44938	52677	54781	60431	49185	64999	32177	49369	37237	49072	40567	98822	40245	37323	31891	43228	32908	50087	47277	32971	29789	37346	49795
YER074W-A	20801	14462	13445	12549	12733	11382	13278	9731	4484	6365	3990	3668	8885	4098	3850	4563	5600	4870	12888	2950	3032	2254	2553	2861	16445	3752	2634	3864	3813	1676	13838	3537	2349	2113	1986	3007
YER075C	3718	1856	1940	1969	4498	3123	1163	2611	2221	4162	3478	3117	2001	2278	4668	4661	5625	3058	1428	3475	4861	3190	4883	4416	2263	3775	3994	2924	4983	4006	1451	5095	3724	1975	3446	3967
YER076C	1457	812	722	937	1555	1076	871	1600	1035	602	387	347	648	395	612	885	1059	583	733	695	882	578	826	668	562	408	426	311	449	274	343	584	469	322	396	576
YER076W-A	82	51	58	111	149	92	82	222	151	51	44	40	51	58	74	137	148	46	76	63	81	63	115	71	51	33	36	13	43	40	33	95	53	41	46	31
YER077C	2174	1151	1324	1174	2246	1716	891	1718	2092	1708	1011	1085	1126	648	2035	2420	2806	967	819	1825	2594	2105	2564	2101	1261	1620	1701	1434	2076	1447	438	2081	1527	1114	1641	2106
YER078C	5605	2563	2643	2586	5781	4386	1537	3874	4764	2766	2527	2152	1579	1803	4052	4900	5290	2581	1343	3459	5116	3643	4733	4303	1418	2585	2719	1909	2701	2352	866	3665	2894	2340	3260	4149
YER078W-A	43	32	36	30	50	31	28	37	44	40	17	18	40	5	36	24	29	22	24	14	20	32	16	11	29	31	26	20	20	11	10	8	12	21	23	29
YER079C-A	0	0	2	0	1	0	1	1	0	0	0	0	2	0	2	0	3	0	0	1	0	0	1	1	0	1	0	0	0	0	2	1	1	0	0	1
YER079W	9028	6046	6814	8573	13227	8795	6617	7040	8760	2632	2407	1777	2683	2055	4907	6721	6739	3129	3705	4388	6941	5674	6609	5723	3756	2731	3058	1504	2106	2215	1317	4539	3694	3227	4312	5634
YER080W	3562	1367	1278	1576	4145	2996	1681	6407	8128	4155	4216	3307	1671	2692	6402	7536	8157	4185	1129	5592	7796	5834	7708	6990	1094	4245	4121	2857	3997	3796	844	5208	4118	3101	4796	5894
YER081W	140162	76087	101065	52184	84160	68420	41271	51771	50353	39444	34532	29647	33908	19533	45281	53309	63354	31056	53697	46354	66742	50283	61541	60367	89749	40440	38460	31181	48102	32399	19669	43112	31954	26140	34891	47370
YER082C	2696	1811	1719	1379	2550	1728	1033	1539	1562	4709	3762	3197	1298	1575	4431	3546	4381	1786	1015	2899	3912	3227	4132	4065	1118	3197	3068	3026	4906	3896	738	4837	3577	1782	2238	3317
YER083C	3966	1736	1349	1608	4641	2648	1171	4238	4892	3075	2956	2186	1394	2191	4705	5520	5476	2758	1153	3488	5480	4043	5844	4885	891	2937	3252	2155	3063	3172	663	3748	3246	2200	3318	4122
YER084W	735	306	280	443	1211	659	690	1382	1561	409	341	250	297	352	683	933	943	510	303	662	873	830	1074	907	97	276	269	240	255	311	123	547	413	307	365	421
YER084W-A	26	14	6	28	29	13	20	42	32	11	8	3	17	15	24	19	34	30	15	16	29	34	39	29	7	2	6	5	8	12	3	11	12	3	8	12
YER085C	0	0	4	0	0	1	0	1	0	0	0	0	0	0	0	0	0	1	0	0	0	0	0	0	1	1	0	0	0	1	0	0	0	0	0	0
YER086W	20765	9810	9878	7029	17521	11868	2304	6255	7414	12718	11734	9610	4687	6702	14757	15790	17048	9704	3008	11116	16314	11352	15577	14467	5519	13719	14108	10181	15741	13485	3087	15627	12150	8161	12619	14990
YER087C-A	42	30	32	35	42	40	27	60	20	30	29	8	19	24	34	37	42	13	30	37	38	22	36	33	37	15	18	17	15	13	12	15	13	21	16	12
YER087C-B	8134	6084	7072	4867	8371	5151	3813	5523	4086	3574	3798	2645	4837	3640	6145	7125	7600	5123	4839	5079	7291	5419	7770	7015	9130	4934	4948	3563	5391	4760	3764	5745	4645	3522	4719	6081
YER087W	1448	604	830	764	1606	1229	600	1230	1953	836	739	506	536	362	1124	1317	1842	625	444	1111	1216	993	1096	1026	710	805	747	635	1010	584	156	1078	737	621	810	1226
YER088C	3121	2244	2356	1631	2338	1671	2928	10930	13859	7474	7515	5771	2883	4789	10566	11938	13802	7203	2077	8698	11671	8357	11849	9567	1447	5437	5483	3307	5258	4915	698	6790	5651	4597	6855	8213
YER088C-A	31	33	34	65	67	40	38	278	359	245	248	177	90	139	385	381	476	197	100	261	414	338	465	388	51	288	289	194	281	354	32	204	176	190	237	324
YER088W-B	0	0	0	0	0	0	0	0	0	0	0	0	0	0	0	0	0	0	0	0	0	0	0	0	0	0	0	0	0	0	0	0	0	0	0	0
YER089C	881	346	444	232	689	508	442	6083	8196	6218	5824	4726	2183	3588	8533	9206	10043	5223	994	6556	9249	6629	8732	8009	433	5531	6156	4068	6478	5656	637	5871	4605	3826	5440	6734
YER090C-A	0	0	0	0	0	0	0	0	0	0	0	0	0	0	0	0	0	0	0	0	0	0	0	0	0	0	0	0	0	0	0	0	0	0	0	0
YER090W	9403	5453	5396	4610	9143	6515	2443	5057	6879	7237	6449	5279	2418	3590	8843	9677	10564	5367	2092	6353	9849	7634	9844	8868	4789	7252	7207	5590	7469	7153	1495	8753	7125	5267	7453	9708
YER091C	127272	64221	77910	76493	142740	92694	25112	49202	62292	107539	103462	84653	44005	53166	121865	129164	149173	80859	28558	94402	135623	103156	133340	120462	58251	101477	99112	83159	131384	111615	34733	166181	137237	66897	98976	118173
YER091C-A	20	43	13	14	23	5	13	11	3	11	5	4	13	22	0	3	8	6	11	1	3	0	6	3	11	10	0	3	2	2	6	2	5	2	1	6
YER092W	13359	8777	8708	6817	6248	5497	5638	4538	1568	4203	2803	2850	6078	3010	2357	2381	3291	2714	8975	1756	1731	1107	1589	1598	11554	2403	1786	2999	2929	1413	7420	2466	1504	1416	1246	1914
YER093C	2635	1411	1482	1235	2707	1834	881	2787	3003	2575	2179	1918	1462	1530	3294	3747	4456	2067	1295	2860	3948	2729	3501	3145	1504	2535	2265	2365	2959	2349	981	3176	2215	1800	2562	3178
YER093C-A	1069	828	669	709	1098	697	545	488	654	395	385	260	260	184	656	726	678	355	493	484	783	607	657	647	394	231	331	232	292	333	92	445	362	275	359	501
YER094C	28050	18621	18824	16106	22968	18640	12007	27077	13993	12251	10080	8030	15762	8724	12731	15021	17663	11442	16623	10540	14106	10039	13548	12265	25907	9604	8704	8150	9769	6614	15351	10802	7647	7015	8681	10860
YER095W	9309	5118	6094	5661	9085	7837	2947	4477	6086	3182	2364	2069	3349	2328	6979	9039	9354	4889	3973	5750	9414	6021	7529	7772	9257	6140	6399	5693	7512	5973	2749	9248	6827	5677	7369	9341
YER096W	1632	929	843	873	1729	835	791	1760	1105	1450	1628	917	604	644	725	1153	1459	581	590	1029	718	734	1222	720	490	207	206	245	201	189	232	284	207	178	258	262
YER097W	124	79	79	113	200	76	66	102	38	28	26	24	23	19	58	45	100	41	114	31	56	29	62	35	74	42	42	21	68	26	71	56	53	41	42	72
YER098W	2280	800	935	1030	2680	1810	796	2936	3236	1546	1205	1190	1073	1167	2608	2924	3561	1977	600	2135	3124	2272	2852	2647	1196	2024	2058	1638	2284	1793	512	2420	1920	1944	2280	3358
YER099C	18914	9863	10956	10001	16667	13288	6271	10828	8324	7460	5332	4847	7515	3371	7929	8838	10219	4737	8461	6202	9374	6815	8538	8070	15840	5169	4858	5143	6098	4687	8234	7537	5626	4153	5611	7265
YER100W	7039	4268	5030	3349	5883	3385	3199	5121	4915	4846	4094	3061	4328	2582	7177	7538	9175	3580	3375	5438	7911	6069	7856	6693	6120	5021	5003	3629	5431	4533	1872	5884	4254	3357	4678	5969
YER101C	2926	1228	1056	1327	2945	2105	1004	3415	3528	1591	1584	1258	891	933	2130	2507	3126	1490	693	2026	2893	2026	2611	2229	690	920	1038	785	939	829	449	1090	1091	996	1276	1484
YER102W	57759	45670	53243	40407	47020	27658	28088	42573	17000	45580	32994	28753	55483	35180	28919	27821	37369	32882	47012	18881	23799	17654	23285	18188	89354	31383	24748	28972	33671	20611	41443	32163	22645	18612	20805	30224
YER103W	8318	4207	3249	3275	8444	4203	3540	10130	9511	6222	6848	3775	2674	2455	4568	6639	9867	2635	2661	6012	5836	5716	7875	4791	1539	1580	2056	1573	1568	1408	913	1728	1668	1833	2000	2167
YER104W	2871	1894	1729	1896	2696	1881	1912	2308	1605	1007	767	491	1098	622	1314	1579	1833	720	1446	1188	1591	1164	1699	1271	1068	660	699	619	893	814	562	1127	781	590	760	1051
YER105C	6840	2997	3159	3380	7959	5038	2246	6223	6606	5914	4989	3965	3153	3240	8042	8565	10291	4911	1860	6405	8931	6961	9369	7889	3641	6426	5931	4790	7063	5695	1991	7458	5973	4062	6042	7496
YER106W	562	336	400	463	528	301	369	454	157	282	276	243	482	224	313	336	354	225	324	155	356	307	322	167	370	183	129	141	301	147	187	288	236	249	170	373
YER107C	7645	4235	4456	3727	4357	3881	2412	3473	2408	3102	2168	1896	2649	1703	3142	3084	3707	2077	3253	2277	2931	2378	3136	2920	4319	2591	2397	2229	2622	2042	1997	2712	2194	1864	2216	2851
YER107W-A	332	126	240	136	241	154	170	130	117	161	107	61	134	65	215	158	236	139	94	134	189	95	137	110	361	147	168	139	256	93	84	239	123	71	121	208
YER110C	7212	3287	2638	2709	7084	4561	1287	3510	4112	11511	9624	8152	3672	5159	11504	9865	12777	6002	1808	7724	10719	8683	11769	10024	2881	7899	7266	6129	9894	8305	1955	10823	8289	4370	7209	8732
YER111C	2759	1693	2327	1891	4225	2347	1296	2107	2428	2677	1869	1368	1904	1730	4961	5600	6790	2902	985	3838	5546	3948	4918	4368	1860	3454	3169	2573	4478	3292	907	5411	4126	2696	3469	5061
YER112W	5819	2984	3899	4309	5767	3645	3755	4697	1895	2580	2005	1729	4775	2303	2649	3388	3401	2351	2591	1934	3923	2762	3379	2550	5373	1949	2153	1565	2519	2026	1726	3120	2172	2013	2344	3357
YER113C	3914	1723	1860	1401	3117	2378	774	1961	1683	2154	1720	1634	1215	1183	2435	2663	3358	1870	989	1924	2491	2032	2331	2016	1996	2119	1919	1966	2478	2033	689	2300	1753	1322	1671	1981
YER114C	1654	632	983	966	1509	1172	948	4870	5755	5792	4888	4374	1951	2449	6648	7270	7977	3729	900	5323	7538	5683	7292	6437	1174	4546	4717	3490	5329	4619	1089	5794	4444	3419	4504	6109
YER115C	1867	1066	731	915	1772	1191	698	1624	1627	1193	1155	940	725	890	1700	1574	1762	891	650	1156	1759	1505	2161	1702	573	931	1003	775	898	858	252	920	713	923	929	1436
YER116C	968	259	369	351	988	613	215	1555	1956	1271	997	960	618	659	1609	1653	2080	999	283	1145	1750	1305	1691	1360	191	1053	1021	680	981	697	217	1065	834	863	1120	1609
YER117W	153672	123559	126740	95379	96399	82460	64310	85319	35719	91153	62767	65663	115508	71335	51886	52550	74708	67270	126495	33372	32996	22558	29668	28475	202260	58873	41472	67505	60540	27394	122089	51658	35476	32359	30757	40719
YER118C	3380	2016	2516	1612	2935	2050	674	1217	924	1558	1305	1156	2012	904	2561	2993	2879	1385	1644	2133	3008	2352	3046	2703	2267	1610	1637	1258	2026	1820	567	1965	1566	1115	1563	2015
YER119C	1825	672	653	701	1488	990	814	3763	4338	1829	1708	1378	1123	1337	3480	4564	4548	2409	900	2945	4188	2969	4108	3482	576	1921	2089	1429	1950	1797	386	2115	1920	1568	2491	2978
YER119C-A	6	3	4	3	14	0	2	12	5	16	4	10	1	1	6	14	17	7	2	15	9	6	9	12	0	5	6	6	4	11	0	2	6	11	6	13
YER120W	6984	3832	2571	3507	6791	4353	1595	7765	10598	7745	6838	5114	3045	4724	11816	13357	12645	6741	1995	8681	12766	10182	13454	11472	1177	7109	7187	4432	6670	7593	1166	8413	7106	5304	7246	9321
YER121W	4889	3464	2749	6192	4688	4242	11566	16137	6087	1501	1202	1007	2930	1534	1145	1888	1888	1375	3522	995	1301	1151	1315	1003	1194	502	429	460	438	299	937	438	333	462	466	579
YER122C	8750	4595	5952	4232	8730	5845	2915	6659	9174	8730	7205	5972	3618	4536	11886	12380	14915	6900	2835	9272	14139	10748	13335	12119	4452	8814	8723	6682	9587	8325	2109	11613	9192	7482	9520	12855
YER123W	3007	1526	1842	1158	2844	2353	1034	2414	2958	2877	1583	1553	1395	857	3060	3348	3978	1292	986	2805	3762	2783	3178	3059	1929	2782	2712	2508	3631	2175	546	2749	2188	1913	2669	3007
YER124C	7147	3318	4515	3633	6605	5031	3057	6666	5418	3264	2278	1797	4078	1844	4887	4382	5906	2293	2784	3890	5401	3965	5200	4993	6086	3488	3197	2884	3922	2489	2082	4233	3162	2410	3472	3644
YER125W	17739	8391	8439	7230	17566	13852	4927	13068	14862	7768	7121	6535	5093	4918	11085	12062	14793	7530	3979	9374	13617	9553	11819	11584	6211	8511	8325	6760	8580	7507	3069	9705	8374	6738	9533	11382
YER126C	5741	3174	3991	2053	4195	2865	1127	2039	731	4963	4113	3494	4016	2010	3141	2782	3238	1722	2317	1709	3664	2603	2994	1973	7939	2696	2283	2877	4460	2524	2495	3948	2768	2186	1839	3584
YER127W	2746	1694	1985	968	1533	1146	596	752	837	3610	2158	2182	1163	847	3408	2630	2997	832	785	2170	3145	2785	3075	2838	1786	3248	2990	2613	3730	3038	591	2303	1642	1103	1300	1702
YER128W	1350	967	920	787	1130	734	673	946	818	829	765	533	831	448	977	1040	1143	472	637	660	957	711	1014	897	803	665	550	542	877	675	210	753	518	436	514	708
YER129W	2198	607	717	858	2193	1238	785	3889	4951	3718	3257	2631	1506	1894	4710	4672	6208	3069	832	3858	5068	3537	4589	3967	962	3873	4038	2892	4983	3652	882	4495	3538	2766	3464	4774
YER130C	3680	2025	2192	636	1339	923	1582	2260	2007	1997	1769	1439	1763	1117	2819	2559	3465	1341	1286	1899	2790	1883	2700	2363	2886	2785	2894	1573	2293	1770	471	1589	1215	1525	2260	2555
YER131W	59346	45438	45578	36487	45204	33856	19776	24690	12155	42353	36659	30951	39417	26419	36387	31981	35621	26286	36063	20394	29724	23247	31161	28594	59208	25006	23533	21957	29921	23219	30453	31595	20825	17324	23281	28287
YER132C	1205	763	603	596	976	575	708	1822	1956	2574	2297	1827	1063	1207	2593	2764	3356	1767	661	2228	2877	2090	2844	2389	848	2054	1848	1303	1979	1845	405	1649	1456	922	1437	1672
YER133W	94638	45928	58842	52841	84371	58269	51104	69539	36880	25197	15985	15999	38744	14692	23927	27855	37987	21462	36308	20370	25706	17987	22557	20838	98815	20570	16998	20328	24641	13141	36982	23595	15778	14678	15346	22618
YER133W-A	789	475	404	497	638	518	377	340	392	247	159	171	198	170	300	328	302	238	283	235	280	262	308	332	431	179	149	135	157	156	117	225	166	130	166	257
YER134C	1001	445	761	765	958	564	614	860	845	402	304	260	459	261	669	720	782	378	323	474	664	462	624	583	784	442	453	338	487	307	349	753	551	416	503	736
YER135C	196	124	149	129	129	83	119	132	90	124	94	64	125	72	69	132	120	65	79	81	96	81	110	80	170	96	99	99	80	48	65	80	86	65	75	127
YER136W	24665	15000	19037	15715	27117	17965	15182	28747	18007	8953	8614	5870	15360	7813	15534	17593	20664	10127	12814	12602	17308	12972	16236	15694	23948	12191	12764	8024	13347	10580	8378	16114	12285	10120	12844	16764
YER137C	469	300	371	252	409	304	134	317	111	372	375	245	267	189	274	285	290	161	344	177	263	311	324	217	324	160	179	149	271	213	206	318	213	103	139	220
YER137C-A	0	0	0	0	0	0	0	0	0	0	0	0	0	0	0	0	0	0	0	0	0	0	0	0	0	0	0	0	0	0	0	0	0	0	0	0
YER137W-A	0	0	0	0	1	1	2	0	0	0	1	1	1	0	0	0	0	0	0	0	0	1	0	1	1	0	0	0	0	0	0	0	0	0	0	0
YER138C	0	0	0	1	1	0	0	0	0	0	0	0	0	0	0	0	0	0	0	0	0	0	1	0	0	0	0	0	0	0	1	1	0	2	0	0
YER138W-A	0	0	0	0	0	0	0	0	0	0	0	0	0	0	0	0	0	0	0	0	0	0	0	0	0	0	0	0	0	0	0	0	0	0	0	0
YER139C	2311	1062	1050	1230	2070	1589	1075	2435	1119	994	814	679	1329	699	884	1078	1435	940	751	716	1318	972	956	708	1764	668	714	463	623	537	604	837	722	796	611	1130
YER140W	1812	907	943	908	1636	1213	665	826	835	1192	817	629	779	502	1273	1322	1454	724	681	1067	1561	1275	1438	1374	1532	1145	1008	968	1392	1190	468	1276	881	740	983	1248
YER141W	21161	10403	12898	11185	19721	14929	7544	13541	18252	9476	8632	7266	5466	5189	13387	16731	18006	8669	6306	11977	17610	12316	15121	15264	12083	9305	9814	7072	10043	8022	3066	11919	9092	7714	10547	13215
YER142C	2179	1590	1494	1621	2698	1750	1621	3351	1917	1155	1135	813	1564	981	1727	2314	2646	1422	1285	1384	2262	1716	2365	1594	1513	1012	910	824	982	899	702	1655	1230	988	1312	1713
YER143W	5451	3228	3340	3554	5887	4109	2171	3135	3503	2017	2091	1458	1482	1222	3246	4074	4743	2068	1734	2791	4301	3184	3920	3386	1853	1848	1909	1490	1861	1809	607	2823	2189	1988	2432	3074
YER144C	1741	736	685	725	2027	1360	548	1757	1951	1431	1418	1122	656	883	1780	2200	2472	1318	517	1437	2408	1611	2266	2090	718	1423	1707	1078	1673	1641	450	1982	1412	1165	1504	1869
YER145C	7233	3344	3454	1810	2686	2225	893	1292	1280	3961	2452	2439	2494	1894	4332	3859	4072	2081	2262	2773	4131	3416	3614	3490	1992	1636	2173	1531	2156	2160	955	1702	1844	1016	2031	1854
YER145C-A	350	168	267	175	173	134	185	151	77	96	75	62	199	100	132	125	120	85	254	53	85	80	75	78	152	56	39	38	55	34	82	64	53	41	71	45
YER146W	76	99	97	67	70	48	57	95	58	63	85	73	94	68	56	44	60	54	150	39	24	41	60	28	47	43	33	31	22	65	49	40	35	13	20	48
YER147C	3213	2002	2422	1709	2584	1756	1130	1822	1360	1846	1496	1451	1541	1232	1860	2189	3021	1319	1895	1590	2106	1702	2080	1768	1549	1379	1187	1583	2077	1243	952	2121	1556	1143	1348	1879
YER147C-A	1156	411	617	388	854	606	357	438	462	652	374	308	476	228	791	759	810	311	370	503	723	480	648	547	1291	484	626	528	889	484	354	768	601	358	585	846
YER148W	2701	1277	1730	1355	2055	1490	1027	2434	1928	2621	2003	1449	2261	1288	3028	2897	3468	1696	1120	2210	3041	2462	3386	2724	2796	2898	2283	2069	2740	2276	1063	2755	2095	1739	2144	2674
YER148W-A	172	48	71	100	129	71	24	77	50	98	60	73	62	42	95	94	86	56	73	91	129	117	81	94	108	71	48	57	67	61	86	70	59	63	87	58
YER149C	2797	1405	1659	608	1008	841	407	420	518	803	445	544	441	360	959	1011	1206	509	643	780	964	790	794	843	837	685	637	694	1063	731	230	658	520	371	479	635
YER150W	20929	14120	12075	34766	38927	18774	58606	54510	56571	12749	12855	8182	6312	4899	6703	12501	12499	5219	8661	8120	9039	8502	11560	7468	5311	1989	2314	1847	1789	1721	1634	2595	2383	2524	2430	2876
YER151C	1801	747	615	686	1466	848	729	2635	3094	3552	3268	2793	1519	1798	4654	4703	4997	2643	869	3710	5526	3717	5117	4347	1024	3639	3691	2775	4531	4055	741	3805	2858	2174	3261	4369
YER152C	1904	1565	1253	1726	1594	1296	1380	2830	2469	1727	1578	1184	1437	1566	2382	2751	3292	1807	1830	1777	2554	1755	2622	2353	1210	1459	1560	1236	1722	1411	902	2034	1402	1145	1492	2217
YER152W-A	3	0	0	0	0	0	2	2	6	0	2	0	0	0	3	0	1	1	0	0	3	1	2	1	0	1	1	1	1	0	0	0	0	0	0	2
YER153C	50	26	16	16	38	18	32	147	255	167	132	119	77	126	274	309	409	169	56	179	265	159	228	183	33	168	189	134	241	106	43	236	195	123	175	232
YER154W	1972	1401	1010	1299	1621	1059	1320	3576	4306	3539	3545	2588	1562	2310	4797	5610	6042	2974	1396	4064	5708	4159	5987	5442	845	2935	3120	2163	3174	2936	618	3780	2921	1836	3191	3851
YER155C	4790	2232	2463	2073	5516	3528	1911	7725	9646	6766	5910	5010	3655	4000	9973	11259	13409	6595	1880	8540	11975	8188	10995	9748	3236	8304	7966	6392	9377	7587	2074	9362	7350	5882	8830	9991
YER156C	3319	1491	1227	1346	2410	1644	465	1699	1993	3471	3207	2513	1185	1632	4482	4614	4971	2251	1011	2859	4488	3683	4723	3928	844	3480	3412	2593	4128	3815	633	4211	3633	2310	3086	3979
YER157W	2895	1412	1904	1554	2748	1949	1251	1824	2084	2074	1425	1217	1678	892	2783	2617	3677	1429	877	2156	2895	2168	2813	2420	2791	2233	1743	1619	2628	1887	650	2777	2074	1609	1937	2902
YER158C	8039	3510	3274	3915	9772	6509	2899	7434	9905	5878	5602	4343	3328	4425	9982	11172	12731	7125	2578	7771	11343	7905	10973	9732	2082	5387	5444	3149	5715	5285	1268	7812	6106	3870	6071	7576
YER158W-A	208	89	85	105	147	183	163	110	55	82	63	99	102	39	48	51	29	45	100	31	63	45	64	41	84	24	40	34	27	23	88	48	50	21	50	63
YER159C	11304	8220	8459	10693	12571	9205	7338	7249	3050	3658	3217	3105	6865	3248	3443	3940	4580	3267	6872	2318	4664	3304	3934	3151	8166	2782	2361	2258	3198	2402	4046	3604	2465	2661	2721	4824
YER159C-A	0	0	0	0	0	0	0	0	0	0	0	0	0	0	0	0	0	0	0	0	0	0	0	0	0	0	0	0	0	0	0	0	0	0	0	0
YER160C	0	0	0	0	0	0	0	0	0	0	0	0	0	0	0	0	0	0	0	0	0	0	0	0	0	0	2	0	0	0	0	0	0	2	0	0
YER161C	1215	428	443	400	936	655	184	1782	2319	2102	1662	1404	786	1127	2893	3225	3380	1474	375	2463	3718	2726	3589	3026	499	2104	2161	1725	2430	2256	480	2914	2318	1795	2428	3357
YER162C	787	319	446	294	846	516	391	2171	3251	1569	1316	1149	713	855	2094	2563	3241	1456	314	1948	2959	2115	2641	2235	495	1491	1515	998	1553	1136	285	1822	1455	1559	1951	2446
YER163C	6681	4024	4353	4441	5314	4176	3743	6859	3978	2530	2360	1968	3957	2041	3662	4288	4633	2504	4285	2888	4307	3259	4514	3615	5530	2634	2348	1588	2369	2089	2780	3053	2245	2214	2654	3622
YER164W	1560	790	717	880	1453	993	832	4371	6254	4258	3356	3280	1759	2403	6576	7180	8094	3586	930	5000	7829	5417	6965	5979	944	4764	4844	3524	5522	4790	1028	5818	4802	4056	5369	6821
YER165C-A	10	6	0	4	7	6	2	36	52	54	15	23	28	12	62	50	95	29	2	32	71	28	58	23	13	69	76	40	105	55	3	76	68	39	41	68
YER165W	31083	11494	9938	10442	32620	21387	5546	23994	30086	31278	28432	22678	12329	19157	45800	44280	53508	26040	6268	32171	46870	33950	45129	40074	7774	36023	36189	24694	40206	35447	5253	42828	34121	24359	34410	43354
YER166W	6818	3387	2870	3053	7341	5479	1575	7189	9891	7757	6353	6134	2567	4041	10337	11714	13143	5935	2068	8779	14270	9850	12271	11497	1603	6671	7213	5778	8318	6595	1316	8950	6939	5282	7584	9499
YER167W	5215	2521	2790	2234	3969	3173	1858	3984	4507	4385	3730	3395	2494	2456	5429	5291	6667	3533	1738	3949	5586	4241	5172	4837	2281	4402	4242	3296	4816	3906	1117	4055	3402	2977	4088	5141
YER168C	7796	4550	5102	4570	6177	4960	3509	4101	1782	2290	1980	1642	4198	1803	2394	2499	3011	1775	4060	1761	2647	1743	2284	2223	7328	2346	2016	2133	2810	1921	3323	3032	2289	1577	1931	2696
YER169W	2354	1078	1007	869	2734	1603	1338	6247	8145	4813	4439	3433	1286	2351	5068	5341	6284	2610	967	3713	5389	4533	5851	4865	574	2639	2829	1850	3200	2817	432	2438	2072	1710	2295	3086
YER170W	2978	1755	2093	2411	2570	1988	1545	2298	1307	694	522	345	1755	758	1222	1614	1851	1173	2059	1040	1206	1115	1372	1320	2249	837	733	668	889	622	1240	1325	887	799	891	1214
YER171W	2734	1340	1561	1032	2601	1862	741	1508	1799	2514	2168	1766	1185	1315	3260	3361	3972	1760	765	2359	3631	2910	3260	2975	1669	2437	2531	2271	3130	2583	477	2785	2177	1638	2343	2906
YER172C	2937	1344	1781	1434	3973	2585	903	3151	3488	3686	2789	2525	1762	1928	4368	4429	5873	2652	915	3406	5230	3790	4889	4332	2212	3638	3449	2854	4696	3406	1317	5204	3945	2719	3750	4813
YER172C-A	0	0	0	0	0	1	0	0	0	1	1	0	1	0	0	0	3	0	0	0	0	0	0	0	0	0	0	0	0	0	0	0	0	0	0	0
YER173W	2482	1475	1447	1085	1918	1652	831	1566	1355	1475	1359	1036	1034	884	1724	1874	2284	1233	1012	1345	2032	1259	1848	1647	1078	1254	1271	1108	1497	1172	614	1186	922	792	1088	1230
YER174C	5825	3706	3895	4500	4857	3087	3528	5727	2734	3080	2107	1751	4382	2598	2378	2874	3911	2870	4516	1946	2222	1759	2167	1902	4474	1911	1387	1858	2003	1094	2915	2163	1360	1201	1407	1773
YER175C	5168	3051	3642	3700	4996	3655	3550	4804	3789	1882	1614	1227	2358	1117	2771	3534	3608	1621	2559	2126	2949	2394	3022	2648	3605	1667	1591	1010	1406	1253	977	2178	1719	1714	2097	2809
YER175W-A	98	41	54	49	60	33	35	87	71	88	52	58	72	55	69	52	120	73	63	65	99	59	49	83	114	86	70	38	66	38	38	51	50	58	36	59
YER176W	2367	1392	1304	1125	2395	1559	874	2376	3059	2743	2287	1945	1302	1633	3681	3757	5202	2336	1087	3067	4373	2999	4037	3399	1440	3371	3294	1890	2936	2611	924	3249	2475	2378	3273	4082
YER177W	240415	133846	136896	127617	165848	138542	64703	76496	86204	64437	57884	47666	44776	39380	88012	102671	109758	58412	59642	66728	104954	76170	88631	87467	47603	45011	48429	35066	49433	41066	16536	59642	46874	36537	51129	64181
YER178W	32449	15188	14897	16966	31115	20932	7190	26115	33874	19485	19465	14121	7849	11185	24487	31390	33255	16848	5626	21750	30598	22980	29232	26105	6489	17852	18987	12670	18801	16209	3386	23283	18857	14525	20155	25037
YER179W	3488	2762	2889	2630	3823	2144	1937	2155	1602	1197	1120	949	1445	1113	1857	2258	2661	1422	1828	1626	2178	1417	2138	1794	1987	1161	1047	722	903	754	639	1292	983	876	1192	1598
YER180C	1734	1046	1054	1031	1618	1113	841	1273	1267	972	911	568	620	621	1545	1721	1810	742	590	1178	1738	1353	1720	1608	725	1078	1069	638	972	934	282	1102	954	764	1105	1360
YER180C-A	781	300	312	294	746	373	214	410	460	424	301	263	167	202	495	497	690	285	103	398	547	413	516	460	286	375	405	294	404	258	144	485	329	285	401	529
YER181C	53	44	40	38	41	27	43	54	43	13	10	8	16	22	2	22	29	20	29	11	24	15	14	10	39	4	7	8	1	10	30	6	19	11	12	20
YER182W	10610	8632	8635	10216	11237	7566	9105	11553	8349	3222	3347	2204	4334	1842	4335	5729	5695	2482	6951	3747	5540	4775	5750	4694	4417	1957	2156	1402	2035	1783	2180	2909	2229	1994	2651	3444
YER183C	3131	2250	2367	2109	2579	2089	1272	1822	997	1026	808	705	1757	878	1294	1552	1554	1063	1984	1025	1519	1189	1466	1349	2934	1001	840	784	969	824	1057	1261	991	787	1086	1255
YER184C	1263	596	755	677	1530	1063	332	856	890	737	615	465	456	413	879	1029	1407	813	257	850	962	928	1047	900	663	688	743	660	865	550	295	1039	750	579	715	947
YER185W	357	228	246	158	407	224	174	229	180	130	72	72	215	101	197	212	191	131	175	159	207	137	195	177	323	126	87	128	98	94	83	99	53	94	79	89
YER186C	6305	3393	3581	4000	5552	3914	2373	4282	2775	2891	2077	1675	3637	1570	2958	3738	4048	2447	2855	2445	3156	2575	2934	2740	4829	1729	1579	1714	2307	1373	2446	2694	1719	1319	1544	2186
YER187W	2265	1327	1475	1599	1761	1654	827	1872	1103	934	922	691	1200	806	1047	1081	1284	836	1422	852	1234	888	1065	968	1552	714	711	587	676	605	1010	985	633	630	734	1139
YER188C-A	142	143	126	146	165	125	83	208	170	119	131	100	110	99	154	217	225	148	99	152	224	230	218	214	99	115	123	91	155	73	54	111	67	91	143	123
YER188W	63550	46375	51011	38225	71563	59083	27330	67246	47490	21283	21177	16631	32127	19373	39196	49950	57181	32401	31276	34407	57915	36152	51944	46301	24188	16529	17690	11265	16976	14854	11007	21714	18466	13502	21912	24984
YER189W	17	0	5	13	9	29	2	14	8	18	10	8	8	11	29	50	32	32	0	32	30	12	30	23	8	14	14	14	33	11	5	35	14	23	15	8
YER190C-A	0	0	0	0	0	0	0	0	0	0	0	0	0	0	0	0	0	0	0	0	0	0	0	0	0	0	0	0	0	0	0	0	0	0	0	0
YER190C-B	0	0	0	0	0	0	0	0	0	0	0	0	0	0	0	0	0	0	0	0	0	0	0	0	0	0	0	0	0	0	0	0	0	0	0	0
YER190W	0	0	0	0	0	0	0	1	0	1	0	0	0	0	0	0	0	0	0	1	1	0	0	0	0	0	0	0	0	1	0	0	0	0	0	0
YFL001W	2940	2022	2096	1570	2721	1876	666	1229	1263	2384	1833	1534	920	852	2373	2198	2505	1126	709	1608	2348	1916	2485	2180	1036	1630	1613	1367	2194	1679	342	2377	1559	1058	1220	1697
YFL002C	2567	1175	1282	1227	2752	1755	587	1328	1054	2528	2096	1858	1067	1117	2397	2248	2791	1410	538	1900	2788	2176	2450	2220	951	2196	1867	1742	2543	2352	420	2788	2150	1170	1508	1987
YFL002W-A	136	98	111	90	29	65	38	16	9	35	48	34	41	25	41	35	33	35	93	28	61	28	36	52	139	33	51	58	35	31	96	36	42	19	39	57
YFL002W-B	0	0	0	0	0	0	0	0	0	0	0	0	0	0	0	0	0	0	0	0	0	0	0	0	0	0	0	0	0	0	0	0	0	0	0	0
YFL003C	433	334	326	230	431	339	233	398	289	322	293	193	257	251	408	460	590	234	325	339	503	377	542	387	400	290	309	199	345	327	144	391	291	154	203	346
YFL004W	8370	3819	5005	3912	8445	6223	2446	5877	8082	5736	4483	3993	2723	3057	8166	9098	10673	5017	2055	6883	9348	7189	9033	7731	4974	6799	7072	5295	7635	6011	1832	8143	6484	5798	7388	9807
YFL005W	14802	9410	10605	9793	13663	9783	7931	16595	7962	7494	4926	4396	10012	4945	5547	7043	10147	7901	9321	5174	6214	4349	5363	4655	20645	6997	5258	5919	7742	3353	12479	7633	5154	4838	4731	6580
YFL007W	7263	3237	3427	3417	8425	5444	2165	8831	11870	8721	7973	6337	3448	4480	11235	12415	15031	6334	2340	9239	12481	9037	12727	10446	2085	5935	6138	5040	7845	5636	1736	8753	6766	4619	6577	8421
YFL008W	3037	1651	2071	2032	3632	2679	943	1568	1794	2407	1497	1469	1691	1558	4977	5432	6908	2926	1408	3832	6208	4371	5142	4678	1804	3074	2882	2885	4057	3055	1267	5363	4202	3030	3749	5246
YFL009W	7619	3693	4312	4156	7619	5765	2542	3980	3855	3657	3090	2847	2157	2301	4825	5549	6176	3243	2160	3934	5388	4074	5067	4944	4786	3578	3480	2832	4214	3440	1316	4878	4009	2845	3876	5089
YFL010C	2989	1770	1306	1091	2307	1279	328	1547	1706	2358	2119	1486	1038	1785	3451	3847	4091	2197	965	2674	3930	2741	4027	3301	471	2439	2662	1531	2728	2607	368	2905	2203	1892	2446	3217
YFL010W-A	246	201	138	114	224	160	77	100	106	143	170	100	100	110	217	293	228	130	127	142	246	171	244	230	88	126	155	92	110	117	68	158	140	67	120	176
YFL011W	219	93	150	136	191	147	84	261	255	186	175	140	132	159	406	395	368	218	107	217	409	244	258	275	67	263	309	164	240	310	60	322	271	256	304	331
YFL012W	332	190	358	233	261	208	183	312	235	286	142	202	353	186	286	283	320	291	182	142	314	175	167	216	382	175	148	111	191	116	105	212	178	114	176	241
YFL012W-A	12	11	2	15	1	6	5	3	0	7	2	4	6	0	1	1	5	4	0	2	3	0	7	1	2	0	1	0	3	2	4	0	0	0	2	3
YFL013C	190	40	75	69	213	147	92	831	1290	985	736	681	262	479	1349	1542	1774	778	131	961	1687	1090	1326	1103	76	955	904	667	1011	735	186	1256	969	832	1023	1423
YFL013W-A	50	30	30	41	41	15	57	69	33	35	30	46	27	19	13	15	24	9	29	29	11	12	12	14	13	6	1	6	5	2	7	2	3	2	5	4
YFL014W	432066	335772	217175	392877	458386	245800	595249	1028916	396515	391940	356910	281455	311749	197761	136665	202875	279778	127529	329096	166248	145787	141417	194499	115924	36269	4515	14234	14532	4201	12175	23206	5148	13819	12330	13598	4747
YFL015C	1034	764	984	604	718	818	607	318	220	213	166	116	351	181	199	279	309	225	692	170	371	209	267	257	209	51	73	86	68	28	144	81	51	36	86	87
YFL015W-A	26	46	17	79	8	9	25	4	9	5	0	3	14	5	5	5	2	11	28	6	2	1	2	2	2	0	0	0	0	1	5	0	0	0	0	0
YFL016C	10420	4647	4624	5122	9048	6514	3764	9397	11926	6199	6502	5021	3225	3919	9007	10096	12294	5699	2698	7988	11458	8193	10715	10186	1877	4983	5199	3245	5116	4305	1125	5804	4626	4071	5400	7365
YFL017C	6927	4575	4421	4464	5298	4165	3032	4744	3120	2896	2291	1827	3225	1791	2553	3103	3045	2119	4247	2182	2901	2375	2996	2795	3714	1585	1417	1485	1714	1030	2100	1834	1306	1084	1326	1746
YFL017W-A	3031	3082	3026	3095	2528	1662	2786	2487	1216	1426	1282	1295	2208	1367	1140	1393	1309	1225	2991	751	1031	932	1125	1010	2176	717	610	624	714	578	1511	839	623	458	569	800
YFL018C	44811	22981	25804	23915	41297	34427	11973	25692	31879	21448	20446	16793	10724	11283	27997	34581	34447	18231	11463	22449	36493	27495	32939	31794	11259	15283	15736	11838	15728	14794	5160	20419	16182	12851	17826	22777
YFL019C	13781	11640	10873	5309	10733	13922	3424	6262	3254	2585	2583	3669	3399	2958	3389	2284	4741	4520	5257	2985	4391	1649	2523	2964	3335	1371	1286	756	1374	857	2719	1397	1261	552	1306	1388
YFL020C	188573	231708	286708	119780	300662	214953	69003	122096	149315	56863	82271	76062	56751	76539	190158	124763	218432	153118	76618	142993	270236	96669	206345	219644	24886	45123	53705	12619	45122	48883	5772	52591	44343	12889	51060	53749
YFL021C-A	78	55	24	55	36	47	4	40	41	17	17	18	4	16	19	34	41	13	27	21	29	23	20	33	20	10	9	7	10	14	13	34	15	9	10	18
YFL021W	1281	755	819	615	1418	825	664	2071	3023	2671	2449	1771	1229	1933	5299	5268	4918	2766	706	3212	4989	4117	5175	4903	356	1891	2715	1410	2221	2789	285	2302	2055	1373	2614	2686
YFL022C	6784	3045	2688	2340	5626	3510	1270	4575	5222	10945	9918	7992	3859	6381	14826	13265	15109	7930	2439	9722	14133	10751	14637	12843	2668	9709	10279	7061	10714	10090	2113	11713	9388	5956	9235	11542
YFL023W	476	229	248	304	440	302	208	716	826	2772	2037	2123	704	937	2586	1988	2397	1117	392	1678	2473	1923	2562	2117	326	1174	1206	1318	1964	1646	364	1908	1586	788	1176	1360
YFL024C	2127	1567	1603	1644	2760	1838	1186	2559	2808	2549	2060	2015	1445	1275	3150	3319	4348	1595	1150	2567	4414	3035	3803	3090	2210	2512	2567	1997	3183	2517	956	3101	2429	2176	2637	3672
YFL025C	3804	2052	2887	2066	3589	2494	1364	2084	1729	2097	1765	1512	1831	1285	2425	2695	3854	2004	1583	2044	2793	1911	2790	2597	3434	2514	2481	1975	3255	2300	1275	3089	2402	1557	1793	2530
YFL026W	1167	935	817	636	1048	693	762	1304	681	604	525	367	838	394	679	722	954	464	776	499	728	531	690	590	1121	501	456	386	498	350	396	421	294	355	436	639
YFL027C	1924	1137	1284	1017	1987	1245	969	1987	1580	1031	849	714	1349	612	1700	1775	2221	746	996	1319	1799	1260	1746	1439	1834	1229	1278	1239	1641	975	705	1773	1153	1096	1169	1561
YFL028C	8194	4700	4960	4321	6145	5214	2781	5743	2861	4145	2965	2891	4243	2385	3201	3915	4841	3167	4391	2607	3772	2643	3311	2972	9214	3607	2952	3076	4044	2508	5248	4513	2951	2689	3016	3863
YFL029C	2745	1256	1536	1382	2415	1683	1037	1602	2053	1479	1201	833	771	744	1974	2248	2550	933	1107	1674	2385	1724	2149	1893	836	1186	1176	845	1195	1124	424	1476	1113	977	1196	1856
YFL030W	13434	8263	7941	11856	12017	8982	10666	15003	11821	5909	5838	4288	4382	2923	4377	6911	6653	3405	6402	4603	5706	5159	6366	5101	1596	735	958	906	752	667	883	968	1047	945	1178	1085
YFL031C-A	14049	10862	10829	7560	7229	8199	7519	13799	6558	5337	4252	4852	7978	6936	4886	4997	7530	6482	10706	3492	3670	2222	2890	3801	10126	5813	4601	8333	6073	3775	6244	5648	4256	3983	3808	5146
YFL031W	108649	99396	108267	74531	74222	64431	80376	139974	65036	50403	40709	43472	86000	65675	47944	47995	78104	64735	112111	34873	32852	19935	24641	32165	111039	64311	47853	74239	63610	34862	70682	63797	45601	43254	36472	55650
YFL032W	461	256	382	239	308	180	261	320	117	74	67	89	233	79	80	86	207	134	373	77	46	32	47	66	888	148	96	196	194	81	337	160	98	98	93	126
YFL033C	3026	1491	1462	1239	2324	1624	1411	4459	5311	3535	3145	2767	2174	2075	4658	5029	6023	3238	1313	3583	4871	3518	4581	4042	1183	2756	2380	1851	3021	2378	864	2209	1887	1583	2310	2757
YFL034C-A	14606	12943	12730	5972	5837	4205	9145	7714	2710	14308	13859	12623	12502	8719	7682	5831	7224	6529	9959	4622	6088	4728	6926	5667	19781	7860	6776	5552	7047	5731	4264	3713	2972	4093	4940	6593
YFL034C-B	1284	411	469	465	1063	599	372	611	721	1220	1078	874	565	698	1705	1733	2194	1052	393	1228	2087	1510	1852	1699	492	1395	1475	1060	1576	1445	429	1511	1166	723	1091	1359
YFL034W	1582	689	881	890	1768	1344	759	2108	2400	2378	1759	1581	1089	1207	2920	3127	3970	1738	753	2278	3661	2563	3292	2915	1056	2538	2295	1994	2958	2104	797	2904	2416	1872	2463	3410
YFL036W	8583	3211	3613	3389	8694	6369	3039	10008	11342	6977	6303	5277	3666	3924	9454	10939	13165	6747	2302	8003	11467	7652	10057	8848	4307	7230	6969	5385	8143	5885	2578	8421	6335	5232	6915	8480
YFL037W	21598	7679	7695	8385	14176	12866	3793	9573	11941	8642	7002	5917	5065	5449	14228	17921	19160	9892	4069	11876	19007	13351	16435	15236	5312	12364	12481	10112	14003	11410	3168	16580	13004	9642	13865	17368
YFL038C	84068	55328	54495	48467	59732	57386	32195	44527	23758	20170	17816	14661	33702	16982	25494	29244	31379	18262	53225	18948	30435	22228	28027	26079	49171	17180	17434	15013	20269	14947	30604	22997	16131	14268	18887	23798
YFL039C	102872	73654	70669	66474	110443	78836	43642	57035	85105	54058	52600	36154	26449	31553	80734	95919	95709	48279	31510	63150	95990	72925	95966	84887	50695	54962	60735	37063	57550	54962	8727	71984	59001	43018	63735	77268
YFL040W	503	272	356	366	644	441	434	503	542	265	234	208	233	191	446	649	543	342	217	354	557	393	455	349	274	209	263	108	226	242	85	369	269	212	361	475
[truncated: 4,677 more rows]

## Sheet: 3 DEGs s-LSL
gene	name	na_0	na_4.5	na_10	na_20	na_40	na_60	na_120	na_180	FDR	clust
YAL012W	CYS3	0	-0.221724	-0.392982	1.26577	0.692286	0.701925	0.498298	0.708865	3.49e-09	cluster 1 (211)
YBL035C	POL12	0	-0.060282	-1.19854	0.373244	0.732737	0.86429	0.589855	0.661342	3.75e-36	cluster 1 (211)
YBL039C	URA7	0	-0.700612	-1.2354	1.81606	0.817154	0.0802365	0.162366	0.367666	2.25e-51	cluster 1 (211)
YBL042C	FUI1	0	-0.0487354	-1.13984	1.42343	0.708886	0.178322	0.118496	0.285085	6.11e-70	cluster 1 (211)
YBL054W	TOD6	0	-0.0905182	-0.616988	2.14763	0.793926	0.103533	0.265663	0.524136	6.54e-35	cluster 1 (211)
YBL071W-A	KTI11	0	-0.666953	-1.04629	1.54809	0.258582	-0.126993	-0.216836	0.0333906	1.01e-32	cluster 1 (211)
YBR021W	FUR4	0	-0.231485	-0.600378	1.39378	0.766334	0.45278	0.463135	0.467977	2.51e-21	cluster 1 (211)
YBR034C	HMT1	0	-0.390873	-0.273737	1.12497	0.438232	0.0276249	0.202728	0.411702	5.63e-14	cluster 1 (211)
YBR084W	MIS1	0	-0.084297	-1.03901	0.9298	0.262609	0.031706	-0.161297	-0.0581049	2.2e-42	cluster 1 (211)
YBR142W	MAK5	0	0.00473502	-0.697956	1.346	0.405222	0.0944205	0.100098	0.395675	1.06e-14	cluster 1 (211)
YBR172C	SMY2	0	0.240094	-0.287199	1.3198	0.524772	0.332117	0.301103	0.530968	1.81e-15	cluster 1 (211)
YBR175W	SWD3	0	-1.42691	0.10271	0.264648	0.456178	0.204823	0.330702	0.0917191	2.29e-21	cluster 1 (211)
YBR195C	MSI1	0	-1.21228	-0.0261445	0.387509	0.341546	0.189569	0.344523	0.440822	1.81e-24	cluster 1 (211)
YBR267W	REI1	0	-0.0789751	-1.17625	1.94343	0.82223	0.0550167	0.190384	0.576552	3.86e-35	cluster 1 (211)
YBR291C	CTP1	0	-0.539002	-1.33398	0.669551	0.78736	0.351999	0.37709	0.385709	1.62e-121	cluster 1 (211)
YCL036W	GFD2	0	-0.664973	-0.692616	2.56858	0.882014	0.114534	0.352124	0.491029	4.34e-47	cluster 1 (211)
YCL054W	SPB1	0	-0.0529634	-1.81301	1.79699	0.436716	0.00200428	0.0851982	0.239082	2.91e-49	cluster 1 (211)
YCL059C	KRR1	0	-0.440577	-1.11312	0.867873	0.508792	-0.126166	0.150125	0.119376	4.48e-17	cluster 1 (211)
YCR047C	BUD23	0	-0.100396	-0.545424	1.21711	0.815908	0.463189	0.619237	0.618863	1.38e-20	cluster 1 (211)
YCR057C	PWP2	0	-0.306025	-1.61211	1.3859	0.328615	-0.219729	-0.21975	0.0389914	6.9e-40	cluster 1 (211)
YCR063W	BUD31	0	-0.500246	-0.730898	1.28363	0.268423	-0.018213	0.0755341	-0.075279	3.87e-17	cluster 1 (211)
YCR072C	RSA4	0	-0.907197	-1.61272	1.32497	0.300124	-0.406567	-0.187015	-0.215196	2.04e-42	cluster 1 (211)
YDL014W	NOP1	0	-0.311031	-0.741455	1.87306	1.06524	0.625698	0.59755	0.690175	5.97e-33	cluster 1 (211)
YDL031W	DBP10	0	0.291019	-0.694111	1.45865	0.62084	0.379699	0.376817	0.620852	3.95e-29	cluster 1 (211)
YDL060W	TSR1	0	-0.233796	-1.42082	1.57309	0.36033	-0.0228749	-0.0601413	0.142094	2.25e-50	cluster 1 (211)
YDL063C	SYO1	0	-0.458762	-0.568172	1.74049	1.06378	0.380696	0.496281	0.766045	4.58e-25	cluster 1 (211)
YDL082W	RPL13A	0	-0.236467	-0.770019	1.00899	0.536101	0.256771	0.233975	0.379208	8.13e-61	cluster 1 (211)
YDL148C	NOP14	0	0.212307	-0.987587	2.12075	0.709483	0.0893827	0.227539	0.354899	2.46e-11	cluster 1 (211)
YDL150W	RPC53	0	-0.339489	-0.501107	1.3266	0.820884	0.485383	0.433215	0.633358	8.8e-11	cluster 1 (211)
YDL153C	SAS10	0	-0.0873013	-0.943078	1.76788	0.386696	-0.0257516	-0.0407553	0.251009	2.62e-16	cluster 1 (211)
YDL156W	CMR1	0	-0.300088	-1.31021	0.399635	0.407351	0.780437	0.587295	0.115529	1.45e-10	cluster 1 (211)
YDL167C	NRP1	0	-0.955676	-1.24419	1.2895	0.302244	-0.159191	-0.085707	0.124974	7.77e-31	cluster 1 (211)
YDR021W	FAL1	0	-0.183564	-0.819935	1.75067	0.751446	0.317336	0.53684	0.706542	2.64e-16	cluster 1 (211)
YDR045C	RPC11	0	-1.40402	-0.294525	0.922173	0.464015	0.439827	0.299754	0.0697412	1.79e-27	cluster 1 (211)
YDR060W	MAK21	0	0.153307	-0.981319	1.70073	0.778306	0.313073	0.300472	0.472778	2.69e-40	cluster 1 (211)
YDR083W	RRP8	0	-0.164047	-0.949111	1.17476	0.380256	-0.148732	0.149204	0.341682	7e-16	cluster 1 (211)
YDR101C	ARX1	0	-0.385235	-1.25704	1.56135	0.508959	-0.0183724	-0.009407	0.29239	1.51e-48	cluster 1 (211)
YDR161W	ACL4	0	-0.050229	-0.746208	1.08946	0.292477	0.0114557	-0.00349181	0.166476	4.24e-25	cluster 1 (211)
YDR165W	TRM82	0	-0.035561	-0.747543	1.61335	0.737764	0.335248	0.303553	0.603451	1.89e-32	cluster 1 (211)
YDR184C	ATC1	0	-0.486014	-0.588424	2.09416	1.45691	0.626885	0.69665	0.993095	2.39e-33	cluster 1 (211)
YDR299W	BFR2	0	-0.42192	-1.2222	1.99477	0.649355	0.047382	0.186899	0.503973	2.55e-25	cluster 1 (211)
YDR324C	UTP4	0	-0.31673	-1.27395	1.60749	0.523214	0.0185719	-0.0944921	0.153803	3.93e-35	cluster 1 (211)
YDR325W	YCG1	0	0.243952	-0.432723	1.0262	-0.0305402	0.135251	0.0239172	-0.0418341	1.82e-08	cluster 1 (211)
YDR365C	ESF1	0	0.0307158	-0.802381	1.83229	0.823334	0.326566	0.456107	0.673464	2.37e-20	cluster 1 (211)
YDR398W	UTP5	0	-0.599289	-1.75728	1.30969	0.216324	-0.223164	-0.113575	0.0930743	3.26e-71	cluster 1 (211)
YDR399W	HPT1	0	-0.28313	-1.03275	0.474139	0.501167	0.279926	0.32944	0.301	5.51e-23	cluster 1 (211)
YDR449C	UTP6	0	-0.214483	-0.410325	1.65897	0.798363	0.322297	0.511188	0.708672	1.78e-18	cluster 1 (211)
YDR465C	RMT2	0	-0.304847	-1.19616	1.30363	0.193368	-0.353678	-0.25578	-0.0692923	6.69e-53	cluster 1 (211)
YDR496C	PUF6	0	-0.243526	-0.932168	2.45249	0.958205	0.480751	0.310707	0.662318	1.02e-28	cluster 1 (211)
YDR527W	RBA50	0	-0.225286	-0.890135	1.19889	0.132611	-0.101383	0.0219843	0.331889	3.83e-28	cluster 1 (211)
YEL026W	SNU13	0	-0.601278	-0.656726	1.52013	0.915622	0.473294	0.498439	0.756748	2.42e-48	cluster 1 (211)
YER006W	NUG1	0	-0.0959018	-1.02257	1.07072	0.272558	-0.0944159	-0.0777374	0.107134	1.17e-52	cluster 1 (211)
YER055C	HIS1	0	-1.00583	-0.461945	0.549194	0.190448	0.299492	0.226273	0.185543	1.88e-37	cluster 1 (211)
YER056C	FCY2	0	-0.198929	-0.897458	1.02465	0.509137	0.259835	0.28748	0.355552	3.57e-52	cluster 1 (211)
YER082C	UTP7	0	-0.0277078	-0.364591	1.58229	0.702214	0.364479	0.28669	0.570995	1.76e-21	cluster 1 (211)
YER130C	COM2	0	-1.4274	0.176198	0.52411	0.27673	0.141354	0.00469995	0.0696964	2.75e-36	cluster 1 (211)
YGL029W	CGR1	0	-1.40821	-0.48814	1.63525	1.15326	-0.0476273	0.418562	0.263457	1.77e-15	cluster 1 (211)
YGL078C	DBP3	0	-0.0274879	-1.39207	1.39543	0.385706	-0.0745887	0.0136851	0.272561	4.46e-52	cluster 1 (211)
YGL099W	LSG1	0	-0.00587406	-0.947424	1.22907	0.422771	0.123756	-0.013682	0.191732	1.16e-17	cluster 1 (211)
YGL120C	PRP43	0	-0.359919	-1.48114	1.39411	0.418656	0.00438801	-0.084045	0.0792394	4.05e-37	cluster 1 (211)
YGL158W	RCK1	0	0.583414	-0.123759	1.59866	0.439237	0.39463	0.183865	0.232136	6.53e-17	cluster 1 (211)
YGL169W	SUA5	0	0.0280708	-1.26187	1.0887	0.439886	0.0485674	0.0180677	0.354215	1.61e-44	cluster 1 (211)
YGL171W	ROK1	0	0.18767	-0.887658	2.05738	0.694094	0.439353	0.277393	0.646575	1.6e-18	cluster 1 (211)
YGL201C	MCM6	0	0.244558	-1.0185	0.586418	0.368923	0.212283	0.155209	0.203572	1.04e-12	cluster 1 (211)
YGR055W	MUP1	0	-0.0658832	-0.646981	1.1444	0.0977558	-0.229672	-0.215857	-0.246628	1.92e-29	cluster 1 (211)
YGR072W	UPF3	0	0.322778	-0.166528	1.04127	0.199788	0.0518632	0.0152123	0.232122	2.14e-07	cluster 1 (211)
YGR081C	SLX9	0	-0.676929	-0.203472	1.32916	0.808444	0.147213	0.176468	0.395546	8.01e-24	cluster 1 (211)
YGR083C	GCD2	0	0.00208264	-0.535802	1.00171	0.387538	0.262952	0.266175	0.415803	4.28e-22	cluster 1 (211)
YGR090W	UTP22	0	0.0761888	-1.27501	1.06096	0.198649	0.13145	-0.111254	0.0660111	1.89e-32	cluster 1 (211)
YGR103W	NOP7	0	-0.133487	-0.797073	1.11199	0.312284	-0.249591	-0.0201987	0.104875	1.05e-14	cluster 1 (211)
YGR123C	PPT1	0	-0.232379	-0.916341	1.35403	0.781758	0.357375	0.406973	0.500705	1.13e-33	cluster 1 (211)
YGR128C	UTP8	0	-0.396362	-1.02989	1.59313	0.608863	0.119567	0.110434	0.232963	1.82e-30	cluster 1 (211)
YGR208W	SER2	0	-1.7172	-0.802561	0.89267	0.587908	0.364913	0.290317	0.284236	1.48e-59	cluster 1 (211)
YGR245C	SDA1	0	0.0213994	-1.84808	1.55623	0.39424	-0.192096	-0.297992	0.073887	8.53e-38	cluster 1 (211)
YGR264C	MES1	0	-0.747074	-1.0053	0.968826	0.271461	0.163104	0.0127465	0.198333	2.9e-47	cluster 1 (211)
YGR280C	PXR1	0	0.701975	-0.295495	1.7149	0.635382	0.151159	0.42364	0.628102	3.74e-47	cluster 1 (211)
YHR040W	BCD1	0	-0.196035	-0.448391	1.84166	0.980255	0.491542	0.679809	0.774878	9.67e-22	cluster 1 (211)
YHR046C	INM1	0	-1.19841	-0.762024	0.762374	0.203758	-0.0484872	0.0775961	0.105346	1.53e-44	cluster 1 (211)
YHR052W	CIC1	0	-0.298384	-0.616176	1.6004	0.977186	0.465812	0.482974	0.637099	8.08e-22	cluster 1 (211)
YHR065C	RRP3	0	-0.449412	-1.58621	1.49813	0.444747	-0.171928	-0.0202885	0.211018	1.61e-38	cluster 1 (211)
YHR066W	SSF1	0	-0.729513	-0.98877	1.77418	0.457238	-0.222561	0.0425232	0.338266	1.73e-43	cluster 1 (211)
YHR077C	NMD2	0	0.374174	-0.542911	1.10407	0.267507	0.217592	0.0685401	0.235685	5.99e-10	cluster 1 (211)
YHR085W	IPI1	0	-1.0892	-0.703633	1.14754	0.384905	-0.0752077	0.110785	0.24298	8.09e-27	cluster 1 (211)
YHR088W	RPF1	0	-0.251655	-1.02761	1.04204	0.364357	-0.291905	0.0710362	0.296985	4.32e-35	cluster 1 (211)
YHR148W	IMP3	0	-0.339826	-0.72165	1.50848	0.946704	0.524379	0.677086	0.773487	6.08e-22	cluster 1 (211)
YHR170W	NMD3	0	-0.121914	-1.06425	0.862823	0.242339	-0.240483	0.0270424	0.226174	8.27e-20	cluster 1 (211)
YHR196W	UTP9	0	-0.671697	-0.809456	1.1256	0.535785	-0.0608865	0.143708	0.24573	4.97e-12	cluster 1 (211)
YHR197W	RIX1	0	-0.258662	-1.35926	1.32671	0.529919	-0.0913111	0.0174493	0.305475	3.87e-23	cluster 1 (211)
YIL079C	AIR1	0	-1.35824	-1.08129	1.25762	0.259717	-0.10677	-0.067248	0.171852	1.18e-57	cluster 1 (211)
YIL091C	UTP25	0	-0.360852	-1.32016	1.71377	0.466206	0.133136	0.102435	0.292595	6.71e-59	cluster 1 (211)
YIL127C	RRT14	0	-0.181412	-0.792287	1.02175	0.677148	0.108881	0.406183	0.499404	2.11e-09	cluster 1 (211)
YIR012W	SQT1	0	-1.10663	-0.958759	1.31015	0.31741	0.0228479	0.0529137	0.106996	2.62e-77	cluster 1 (211)
YIR026C	YVH1	0	-0.243443	-1.23685	1.00056	0.418395	-0.0761078	-0.024909	0.275614	6.35e-62	cluster 1 (211)
YJL010C	NOP9	0	-0.377137	-1.19433	1.26719	0.374572	-0.0380479	-0.100837	0.242412	5.96e-29	cluster 1 (211)
YJL025W	RRN7	0	-0.194533	-0.447766	1.68177	0.504891	0.287823	0.188234	0.218037	2.45e-31	cluster 1 (211)
YJL033W	HCA4	0	0.0162566	-0.799622	2.33331	1.1606	0.658414	0.649522	0.950535	1.3e-36	cluster 1 (211)
YJL050W	MTR4	0	-0.0652301	-1.37866	1.45867	0.446462	0.164302	0.0798569	0.301144	2.93e-33	cluster 1 (211)
YJL069C	UTP18	0	-0.976376	-1.16572	1.52889	0.514393	0.0318968	0.147337	0.344424	2.64e-92	cluster 1 (211)
YJL098W	SAP185	0	0.288813	-1.00885	1.25595	0.192052	-0.0570647	-0.0415596	0.0996462	8.12e-27	cluster 1 (211)
YJL109C	UTP10	0	0.216687	-0.966507	1.13569	0.329593	0.0779693	-0.0355577	0.141154	4.91e-27	cluster 1 (211)
YJL122W	ALB1	0	-0.746504	-0.722873	1.74023	1.06179	0.365603	0.668812	0.935947	4.83e-52	cluster 1 (211)
YJL125C	GCD14	0	-0.00613542	-0.708081	1.18461	0.419024	-0.0144311	0.104207	0.233007	1.98e-19	cluster 1 (211)
YJL148W	RPA34	0	-0.347354	-1.29383	1.2018	0.29783	-0.129382	0.0975875	0.394169	7.47e-17	cluster 1 (211)
YJL194W	CDC6	0	-1.45146	-0.284769	1.22369	0.606487	0.313011	0.248756	0.457157	8.46e-13	cluster 1 (211)
YJR002W	MPP10	0	-0.063842	-0.778155	1.3325	0.211302	-0.0542168	-0.198393	0.0781301	7.26e-18	cluster 1 (211)
YJR041C	URB2	0	0.0942939	-1.44905	1.10375	0.383142	0.0493809	0.0134722	0.122186	1.73e-34	cluster 1 (211)
YJR072C	NPA3	0	0.0198264	-0.495084	1.14877	0.370903	0.109679	0.102247	0.46455	6.53e-19	cluster 1 (211)
YJR097W	JJJ3	0	-1.78357	-0.657406	1.49129	0.935262	0.411331	0.560784	0.718233	1.17e-31	cluster 1 (211)
YJR132W	NMD5	0	0.0973316	-0.625328	1.0411	0.412785	0.302644	0.247615	0.209051	4.95e-29	cluster 1 (211)
YKL009W	MRT4	0	-1.42012	-0.806419	1.54461	0.901003	0.241868	0.413208	0.528465	1.86e-47	cluster 1 (211)
YKL014C	URB1	0	0.364307	-1.30533	1.38852	0.47127	0.141666	0.00147477	0.198041	4.22e-27	cluster 1 (211)
YKL068W	NUP100	0	-0.208314	-0.458982	1.01106	0.403341	0.318262	0.225502	0.325247	9.92e-14	cluster 1 (211)
YKL078W	DHR2	0	-0.781507	-1.08472	2.71967	1.14647	0.424363	0.464261	0.867355	6.89e-47	cluster 1 (211)
YKL082C	RRP14	0	0.203426	-1.09841	2.24328	0.225247	-0.0791306	0.0526791	-0.0196634	3.62e-09	cluster 1 (211)
YKL106W	AAT1	0	-1.25852	0.146986	0.436869	0.288224	0.212951	0.275577	0.215956	3.23e-27	cluster 1 (211)
YKL143W	LTV1	0	0.118841	-1.08036	1.88644	0.535161	-0.175519	-0.000209428	0.234198	2.42e-22	cluster 1 (211)
YKL172W	EBP2	0	-0.141109	-1.28137	1.88322	0.394739	-0.0467827	0.235548	0.413025	2.46e-27	cluster 1 (211)
YKR024C	DBP7	0	-0.294468	-0.849215	1.44305	0.281186	-0.130044	-0.18706	0.123639	4.01e-18	cluster 1 (211)
YKR056W	TRM2	0	-0.0318563	-1.02172	1.19794	0.21094	-0.00420634	-0.143785	0.0721613	1.08e-29	cluster 1 (211)
YKR060W	UTP30	0	-0.2449	-0.404596	1.43865	0.713266	0.235872	0.338111	0.616821	9.64e-25	cluster 1 (211)
YKR081C	RPF2	0	-0.177851	-0.981402	1.26139	0.321133	-0.220748	0.0415438	0.212141	1.5e-22	cluster 1 (211)
YKR092C	SRP40	0	-0.253371	-1.06589	1.41496	0.533298	-0.194486	-0.190668	0.173211	3.79e-17	cluster 1 (211)
YKR099W	BAS1	0	0.301935	-0.722018	1.61253	0.617329	0.422253	0.473948	0.631866	5.84e-29	cluster 1 (211)
YLL008W	DRS1	0	-0.228306	-1.28292	2.11342	0.880681	0.162522	0.39326	0.67743	4.85e-59	cluster 1 (211)
YLL011W	SOF1	0	-0.35312	-0.797439	1.08225	0.340933	-0.0416293	0.131598	0.310831	2.95e-17	cluster 1 (211)
YLL034C	RIX7	0	-0.379507	-1.55437	1.58627	0.48843	0.119218	0.107674	0.315083	2.55e-30	cluster 1 (211)
YLR002C	NOC3	0	-0.323133	-1.39198	1.10438	0.273325	-0.013797	-0.0588949	0.220775	8.55e-28	cluster 1 (211)
YLR009W	RLP24	0	-0.0756226	-0.687002	1.48279	0.779518	0.131214	0.390484	0.539303	1.9e-25	cluster 1 (211)
YLR022C	SDO1	0	-1.05054	0.107645	0.689297	0.47662	0.168649	0.291325	0.177698	8.55e-14	cluster 1 (211)
YLR068W	FYV7	0	0.0343095	-1.02756	0.875944	0.534628	-0.265328	-0.0441909	-0.085307	7.94e-13	cluster 1 (211)
YLR073C	RFU1	0	-0.765231	-0.229624	1.93988	0.89789	0.240223	0.364769	0.55811	1.3e-33	cluster 1 (211)
YLR129W	DIP2	0	-0.0995404	-1.00024	1.67814	0.554302	0.222535	0.135208	0.246697	2.44e-24	cluster 1 (211)
YLR175W	CBF5	0	-0.132554	-1.03518	1.41833	0.592992	0.254424	0.224961	0.523506	9.97e-55	cluster 1 (211)
YLR180W	SAM1	0	-0.250651	-0.653592	1.42264	0.682326	0.40983	0.160194	0.363085	1.26e-09	cluster 1 (211)
YLR186W	EMG1	0	-0.870163	-0.901446	1.34048	0.76788	0.389252	0.376995	0.543685	2.23e-47	cluster 1 (211)
YLR196W	PWP1	0	-0.500211	-1.47826	1.35377	0.250309	-0.188183	-0.193795	0.042045	4.43e-37	cluster 1 (211)
YLR222C	UTP13	0	-0.108138	-1.57697	1.54345	0.497595	0.129844	0.0752227	0.270075	6.37e-50	cluster 1 (211)
YLR223C	IFH1	0	0.214893	-0.445205	1.70131	0.653265	0.329185	0.648305	0.754778	8.85e-50	cluster 1 (211)
YLR276C	DBP9	0	0.0660112	-0.841504	1.36334	0.287077	-0.180613	-0.0998152	0.147229	2.38e-19	cluster 1 (211)
YLR401C	DUS3	0	0.0361762	-0.881178	2.09196	1.05153	0.519307	0.50393	0.737501	9.41e-28	cluster 1 (211)
YLR449W	FPR4	0	0.13769	-0.868433	1.55854	0.603043	0.138595	0.279497	0.565393	8.12e-33	cluster 1 (211)
YML043C	RRN11	0	-1.33448	-0.287345	1.62903	0.309864	-0.339708	-0.095948	0.167092	7.22e-19	cluster 1 (211)
YML056C	IMD4	0	-0.659962	-1.51028	1.5117	0.705125	0.116459	0.0457894	0.320579	2.92e-56	cluster 1 (211)
YML080W	DUS1	0	-0.391545	-1.14733	1.18908	0.557853	0.00903176	0.325807	0.435459	4.92e-40	cluster 1 (211)
YML093W	UTP14	0	0.0566746	-1.23672	2.2846	1.03783	0.562333	0.498685	0.814484	4.06e-34	cluster 1 (211)
YMR014W	BUD22	0	0.0337039	-1.22015	1.99404	0.562508	0.155116	0.296934	0.541819	7e-26	cluster 1 (211)
YMR049C	ERB1	0	0.0549267	-1.19078	1.92605	0.869188	0.300132	0.294331	0.56112	3.78e-29	cluster 1 (211)
YMR128W	ECM16	0	0.164747	-0.754664	1.97095	1.14823	0.681704	0.763285	0.996262	3.53e-24	cluster 1 (211)
YMR131C	RRB1	0	-0.225123	-0.890989	1.61413	0.448273	-0.0270603	0.126751	0.345652	9.46e-43	cluster 1 (211)
YMR229C	RRP5	0	0.228352	-1.33754	1.13589	0.215291	-0.101883	-0.290288	-0.0582783	1.13e-27	cluster 1 (211)
YMR239C	RNT1	0	-0.455489	-0.430423	1.45913	0.979579	0.455431	0.457141	0.704048	1.45e-14	cluster 1 (211)
YMR269W	TMA23	0	0.0660521	-0.371817	1.64734	0.872585	0.472385	0.535806	0.837883	1.51e-11	cluster 1 (211)
YMR290C	HAS1	0	0.00174996	-1.14188	1.40075	0.344737	-0.229684	-0.325429	0.127412	1.47e-43	cluster 1 (211)
YMR300C	ADE4	0	-0.427863	-1.63368	1.10042	0.526035	0.271645	0.0747319	0.213162	2.14e-51	cluster 1 (211)
YMR309C	NIP1	0	-0.186384	-0.490026	1.24025	0.460874	0.252518	0.0134016	0.232826	2.71e-09	cluster 1 (211)
YNL002C	RLP7	0	-0.120132	-1.26961	1.00379	0.210446	-0.214827	0.0864169	0.160532	1.77e-57	cluster 1 (211)
YNL062C	GCD10	0	-0.2529	-0.986957	1.14123	0.454651	0.0255196	0.188799	0.319481	4.31e-53	cluster 1 (211)
YNL112W	DBP2	0	-0.381094	-1.28586	2.03722	0.418438	-0.232289	-0.262678	0.0613516	5.16e-59	cluster 1 (211)
YNL113W	RPC19	0	-0.757816	-0.672291	1.25997	0.936872	0.396183	0.595506	0.777665	5.24e-24	cluster 1 (211)
YNL124W	NAF1	0	-0.0745547	-0.475629	1.45896	0.602286	0.365665	0.291385	0.503882	3.51e-23	cluster 1 (211)
YNL132W	KRE33	0	0.175637	-0.839016	1.93709	1.12124	0.629859	0.686497	0.786564	1.52e-29	cluster 1 (211)
YNL141W	AAH1	0	-0.232766	-1.45242	1.33065	0.498602	-0.0822582	0.0304997	0.18734	1.19e-114	cluster 1 (211)
YNL175C	NOP13	0	-0.116254	-1.37051	1.62345	0.597191	0.119792	0.333112	0.475212	4.64e-43	cluster 1 (211)
YNL182C	IPI3	0	-0.75195	-1.03639	1.60074	0.655079	0.0761315	0.198637	0.414121	1.03e-31	cluster 1 (211)
YNL191W	DUG3	0	-0.33918	-0.0447558	1.28101	0.288782	0.162596	0.180376	0.300891	5.98e-12	cluster 1 (211)
YNL221C	POP1	0	-0.0217347	-0.610138	1.58974	0.937884	0.64397	0.6799	0.788454	8.1e-45	cluster 1 (211)
YNL248C	RPA49	0	-0.810887	-1.06683	1.37684	0.793799	0.220112	0.2527	0.394177	1.03e-29	cluster 1 (211)
YNL299W	TRF5	0	-0.683159	-1.01231	1.31459	0.342907	0.190231	0.331513	0.39524	3.2e-41	cluster 1 (211)
YNL308C	KRI1	0	0.0576025	-1.00789	2.02841	0.939464	0.464181	0.668261	1.00825	4.08e-40	cluster 1 (211)
YNR038W	DBP6	0	-0.029745	-0.946463	1.05126	0.33614	-0.0362669	-0.115765	0.14781	6.71e-20	cluster 1 (211)
YNR053C	NOG2	0	-0.70267	-0.827241	1.5848	0.718332	0.109413	0.338824	0.309304	1.23e-40	cluster 1 (211)
YNR054C	ESF2	0	-0.240749	-1.26545	1.72209	0.726385	0.153729	0.183952	0.560914	6.56e-32	cluster 1 (211)
YOL010W	RCL1	0	-0.288835	-0.645065	1.32531	0.568221	0.0763102	0.256552	0.418914	5.86e-19	cluster 1 (211)
YOL041C	NOP12	0	-0.202182	-1.05757	1.70747	0.735546	0.245917	0.256812	0.563993	1.8e-31	cluster 1 (211)
YOL077C	BRX1	0	-0.27191	-0.758491	1.059	0.853525	0.25193	0.40397	0.56245	4.98e-25	cluster 1 (211)
YOL080C	REX4	0	-1.24348	-0.909068	1.61711	0.924494	0.269255	0.321572	0.59453	1.37e-20	cluster 1 (211)
YOL093W	TRM10	0	-0.202512	-1.49384	1.22074	0.295231	0.159337	0.0609279	0.242665	2.61e-41	cluster 1 (211)
YOL124C	TRM11	0	-0.351314	-0.942171	1.85145	0.858105	0.0523117	0.378535	0.595257	5.1e-37	cluster 1 (211)
YOL144W	NOP8	0	-0.00385884	-0.89531	1.72176	0.50348	0.165938	0.351895	0.466237	2.57e-37	cluster 1 (211)
YOR004W	UTP23	0	-0.354442	-0.96483	1.5515	0.744819	0.26352	0.439001	0.577202	3.78e-112	cluster 1 (211)
YOR078W	BUD21	0	-0.552984	-0.425723	1.49641	0.520267	0.126236	0.0962426	0.358477	4.68e-24	cluster 1 (211)
YOR091W	TMA46	0	0.0606982	-0.448775	1.74613	0.879731	0.492418	0.714062	0.813776	2.1e-34	cluster 1 (211)
YOR095C	RKI1	0	-0.231314	-0.95731	1.34969	0.69987	0.105573	0.149397	0.32645	8.37e-71	cluster 1 (211)
YOR108W	LEU9	0	-0.264106	-1.3143	1.552	0.283393	0.0228896	-0.310849	-0.0646655	8.88e-16	cluster 1 (211)
YOR145C	PNO1	0	-0.383617	-0.682884	1.12066	0.360803	0.096612	0.229609	0.420936	3.19e-55	cluster 1 (211)
YOR206W	NOC2	0	-0.0432457	-1.14888	1.58675	0.603209	0.216833	0.138132	0.502397	4.55e-26	cluster 1 (211)
YOR229W	WTM2	0	-0.104242	0.129392	1.00259	0.43653	0.201592	0.293785	0.318161	9.7e-07	cluster 1 (211)
YOR260W	GCD1	0	0.0335727	-0.481023	1.00479	0.534642	0.351846	0.320882	0.43181	4.02e-18	cluster 1 (211)
YOR271C	FSF1	0	-0.863722	-0.515957	1.06112	0.776237	0.570536	0.568585	0.554931	3.12e-18	cluster 1 (211)
YOR272W	YTM1	0	-0.38597	-1.59836	1.3803	0.599729	0.0227666	0.162998	0.340506	2.69e-73	cluster 1 (211)
YOR287C	RRP36	0	-0.305716	-0.830758	1.03049	0.322257	-0.321728	0.0601445	0.170119	1.15e-10	cluster 1 (211)
YOR310C	NOP58	0	0.0129873	-1.21307	1.39303	0.35822	-0.0143739	-0.266124	0.0326713	4.24e-28	cluster 1 (211)
YOR315W	SFG1	0	-1.68895	-0.232366	0.39427	0.523827	0.355663	0.41953	0.541306	4.98e-29	cluster 1 (211)
YOR337W	TEA1	0	-0.379646	-1.38677	1.13029	0.287842	-0.130077	-0.0735306	0.0532196	2.8e-42	cluster 1 (211)
YOR340C	RPA43	0	-0.420331	-1.76409	1.605	0.534651	-0.166291	-0.165927	0.354104	6.47e-51	cluster 1 (211)
YPL012W	RRP12	0	0.208765	-1.29337	1.33341	0.393524	-0.0807111	-0.124522	0.290996	5.59e-27	cluster 1 (211)
YPL043W	NOP4	0	-0.097568	-1.16748	1.92124	0.750116	0.418159	0.420907	0.698132	8.61e-59	cluster 1 (211)
YPL093W	NOG1	0	-0.114693	-1.46152	1.56615	0.41014	-0.0315028	-0.104073	0.126001	1.45e-41	cluster 1 (211)
YPL126W	NAN1	0	0.050385	-0.961681	1.50841	0.466203	0.22559	0.132435	0.357591	9.72e-22	cluster 1 (211)
YPL198W	RPL7B	0	-0.338612	-1.01473	1.16374	0.967583	0.370707	0.351766	0.443107	2.95e-40	cluster 1 (211)
YPL212C	PUS1	0	-0.865463	-0.823246	1.22189	0.432988	-0.0210448	0.0529219	0.222626	6.03e-17	cluster 1 (211)
YPL217C	BMS1	0	0.348985	-0.396759	1.42218	0.690958	0.396043	0.517754	0.568982	8e-30	cluster 1 (211)
YPR018W	RLF2	0	0.0520812	-1.82384	0.489783	0.452187	0.465114	0.545215	0.64325	2.49e-47	cluster 1 (211)
YPR035W	GLN1	0	-0.635181	-0.925415	1.06396	0.73261	0.265314	-0.0226105	0.161389	4.11e-48	cluster 1 (211)
YPR110C	RPC40	0	-0.699324	-0.814925	1.15165	0.534182	0.156062	0.22211	0.43092	6.08e-40	cluster 1 (211)
YPR112C	MRD1	0	0.102099	-0.732561	2.41423	1.07952	0.57238	0.603213	0.781553	7.65e-54	cluster 1 (211)
YPR143W	RRP15	0	-0.0531498	-0.465953	1.04817	0.70864	0.220335	0.578527	0.752079	1.2e-09	cluster 1 (211)
YPR144C	NOC4	0	-0.104792	-1.20555	1.34848	0.283766	-0.152014	-0.164574	-0.0278812	2.63e-46	cluster 1 (211)
YPR145W	ASN1	0	-1.12442	-0.435307	0.837343	0.390751	0.323176	0.0516191	0.0920835	1.33e-38	cluster 1 (211)
YPR167C	MET16	0	-1.83604	-0.147078	0.802457	0.611373	0.489071	0.630129	0.572279	1.03e-58	cluster 1 (211)
YPR190C	RPC82	0	-0.782392	-0.503819	1.26756	0.292518	0.0583531	0.0195456	0.207629	1.9e-18	cluster 1 (211)
YAL025C	MAK16	0	-0.292637	-2.28281	1.50173	-0.252617	-0.840434	-0.65722	-0.455496	4.29e-20	cluster 2 (190)
YAL036C	RBG1	0	-0.296184	-1.03358	0.88725	0.161384	-0.141803	-0.162201	-0.104785	2.07e-34	cluster 2 (190)
YAR007C	RFA1	0	0.0950404	-1.04102	-0.636607	-0.200484	0.115251	-0.0343921	-0.0579596	1.06e-26	cluster 2 (190)
YAR015W	ADE1	0	0.0283772	-1.27131	0.386097	0.0409799	-0.211448	-0.360484	-0.226414	4.87e-54	cluster 2 (190)
YBL004W	UTP20	0	0.219628	-1.38387	0.583688	-0.118428	-0.409521	-0.460027	-0.201801	1.76e-29	cluster 2 (190)
YBL009W	ALK2	0	0.0284236	-1.03365	0.0688401	-0.109736	0.0531318	0.0315072	0.151808	2.84e-11	cluster 2 (190)
YBL023C	MCM2	0	0.112842	-1.22141	0.0049578	-0.118677	0.0510838	-0.220619	-0.137	2.1e-20	cluster 2 (190)
YBL024W	NCL1	0	-0.0361498	-1.04867	0.63453	-0.0120092	-0.11999	-0.352335	-0.134641	1.84e-15	cluster 2 (190)
YBL061C	SKT5	0	-0.0558269	-1.14386	0.123047	-0.383714	-0.390131	-0.666981	-0.469661	8.87e-07	cluster 2 (190)
YBR030W	RKM3	0	-0.139614	-1.13638	0.735017	0.0437817	-0.235003	-0.270062	-0.150537	8.49e-30	cluster 2 (190)
YBR042C	CST26	0	-1.02928	-0.0397397	-0.173236	0.227477	0.27822	0.332787	0.194375	1.53e-26	cluster 2 (190)
YBR048W	RPS11B	0	-0.215424	-1.06552	-0.254919	-0.0953824	-0.319551	-0.508802	-0.480712	8.24e-27	cluster 2 (190)
YBR070C	ALG14	0	-0.0240846	-0.653881	-1.10823	0.257662	0.398649	0.563628	0.552956	1.66e-22	cluster 2 (190)
YBR073W	RDH54	0	-0.0348953	-1.21731	0.178924	-0.0350506	0.308746	0.0667286	0.0561252	5.21e-23	cluster 2 (190)
YBR085W	AAC3	0	-1.45435	-0.756756	0.348772	-0.0685716	-0.258379	-0.205653	-0.0995266	5.63e-54	cluster 2 (190)
YBR088C	POL30	0	-0.206658	-1.63214	-1.22532	0.429945	0.478877	0.637779	0.751105	2.95e-36	cluster 2 (190)
YBR104W	YMC2	0	-1.1991	-0.982286	0.623866	0.212981	0.214689	0.268091	0.150742	5.43e-30	cluster 2 (190)
YBR155W	CNS1	0	-0.270563	-1.66029	0.883602	-0.0979353	-0.334411	-0.340727	-0.137689	3.2e-32	cluster 2 (190)
YBR187W	GDT1	0	-0.635616	-1.10801	0.181795	-0.0184208	0.0290268	-0.00134486	-0.0392669	3.51e-63	cluster 2 (190)
YBR202W	MCM7	0	0.183515	-1.28743	0.365978	-0.0812475	-0.127314	-0.420794	-0.158338	3.7e-23	cluster 2 (190)
YBR247C	ENP1	0	-0.43798	-1.90673	0.737865	-0.284889	-0.737488	-0.730734	-0.522961	1.65e-56	cluster 2 (190)
YBR248C	HIS7	0	-0.715653	-1.84183	0.224504	-0.602251	-0.751401	-0.834377	-0.596428	1.21e-52	cluster 2 (190)
YBR271W	EFM2	0	-0.123122	-1.23591	0.34638	-0.244133	-0.462862	-0.423613	-0.254019	1.55e-20	cluster 2 (190)
YCL024W	KCC4	0	0.206925	-2.08136	-0.25074	0.0354562	0.165193	-0.0695372	-0.214295	1.23e-22	cluster 2 (190)
YDL010W	GRX6	0	-0.0254262	-0.890368	-1.07579	-0.187976	-0.0516683	0.160481	0.0604668	3.96e-08	cluster 2 (190)
YDL112W	TRM3	0	0.169331	-1.06866	0.502918	-0.102271	-0.211396	-0.26776	-0.0827545	5.76e-18	cluster 2 (190)
YDL131W	LYS21	0	-0.0247511	-1.32362	-0.312438	-0.240227	-0.34697	-0.531535	-0.422826	3.95e-22	cluster 2 (190)
YDL164C	CDC9	0	0.0435486	-1.27082	-0.321039	0.0793919	0.261546	-0.00340105	0.183857	1.62e-16	cluster 2 (190)
YDL182W	LYS20	0	0.247193	-1.29434	0.000978344	-0.11795	-0.422644	-0.728158	-0.372193	3.84e-29	cluster 2 (190)
YDL209C	CWC2	0	-0.833269	-1.03773	0.562955	-0.120712	-0.327786	-0.206066	-0.244163	1.58e-29	cluster 2 (190)
YDL213C	NOP6	0	0.0326398	-1.31648	0.634523	0.000479999	-0.496067	-0.338667	-0.0921197	2.93e-46	cluster 2 (190)
YDR025W	RPS11B	0	-0.0945614	-1.1827	0.119643	-0.129389	-0.314594	-0.460237	-0.29334	6.9e-24	cluster 2 (190)
YDR037W	KRS1	0	-0.301182	-1.49024	0.336225	-0.267978	-0.426839	-0.678826	-0.524187	1.79e-10	cluster 2 (190)
YDR087C	RRP1	0	-0.174376	-1.21503	0.446557	-0.0708568	-0.36781	-0.134579	-0.00882671	5.41e-17	cluster 2 (190)
YDR120C	TRM1	0	-0.0216857	-1.1782	0.424508	-0.203797	-0.439814	-0.525071	-0.309456	6.1e-17	cluster 2 (190)
YDR144C	MKC7	0	-0.312776	-1.26206	0.0524065	0.188948	0.182245	0.110498	0.245815	1.12e-29	cluster 2 (190)
YDR234W	LYS4	0	-0.359166	-1.65929	0.366979	0.316118	0.0841849	-0.0847422	0.0407537	1.79e-32	cluster 2 (190)
YDR277C	MTH1	0	0.550503	-1.28904	0.526111	0.0726919	0.101149	0.0531253	0.170795	1.57e-29	cluster 2 (190)
YDR309C	GIC2	0	-0.116718	-1.425	-0.772348	-0.170996	-0.0316266	-0.181994	-0.271271	2.21e-10	cluster 2 (190)
YDR312W	SSF2	0	-0.190242	-1.04952	0.823591	-0.0471363	-0.313029	-0.225944	-0.192781	4.88e-21	cluster 2 (190)
YDR321W	ASP1	0	-0.876202	-1.21153	0.289067	-0.00822631	-0.204751	-0.259991	-0.159628	4.24e-65	cluster 2 (190)
YDR412W	RRP17	0	0.143517	-1.34641	0.752965	-0.0323023	-0.37614	-0.255025	-0.263642	4.49e-12	cluster 2 (190)
YDR497C	ITR1	0	-0.289676	-1.00428	-0.0813387	-0.269623	-0.134711	-0.178619	-0.10876	2.61e-38	cluster 2 (190)
YDR528W	HLR1	0	-2.09123	-1.84025	0.232576	-0.0659182	-0.237159	-0.237799	-0.116168	1.27e-54	cluster 2 (190)
YEL040W	UTR2	0	-1.27516	-0.538095	0.490864	0.150169	-0.0454634	-0.158485	0.045124	1.51e-17	cluster 2 (190)
YEL071W	DLD3	0	-0.905861	-1.14205	0.501801	0.148722	0.0959181	0.209259	0.231088	1.3e-45	cluster 2 (190)
YER002W	NOP16	0	0.164898	-1.27901	0.410968	-0.165588	-0.434824	-0.0755687	0.12765	0.000552885	cluster 2 (190)
YER049W	TPA1	0	-0.581032	-1.04133	0.619591	0.116496	-0.0964233	-0.0201738	0.0727563	2.12e-20	cluster 2 (190)
YER052C	HOM3	0	-1.00239	-1.21972	0.425586	-0.475698	-0.341426	-0.597386	-0.404334	1.25e-24	cluster 2 (190)
YER060W	FCY21	0	-0.0726856	-1.06524	0.0231431	-0.282403	-0.343983	-0.416441	-0.424488	1.66e-24	cluster 2 (190)
YER064C	VHR2	0	-0.060542	-1.58817	0.352178	-0.114481	-0.0805698	-0.246997	-0.167903	3.89e-25	cluster 2 (190)
YER069W	ARG5,6	0	8.87e-06	-1.35099	0.256821	-0.521134	-0.349319	-0.557911	-0.401384	3.48e-43	cluster 2 (190)
YER091C	MET6	0	0.303793	-1.10111	0.275316	-0.252871	-0.229883	-0.42671	-0.258816	3.02e-19	cluster 2 (190)
YER118C	SHO1	0	-0.212663	-1.02569	-0.0784039	-0.0627024	0.0084334	0.160275	0.205575	2.66e-18	cluster 2 (190)
YER126C	NSA2	0	-0.466258	-1.1415	0.809743	0.23677	-0.197123	0.0180909	-0.0160886	1.46e-14	cluster 2 (190)
YER127W	LCP5	0	-0.654867	-1.31505	1.16323	0.0859585	-0.4341	-0.239846	-0.0512771	3.48e-37	cluster 2 (190)
YER145C	FTR1	0	-0.958507	-1.58169	0.0564045	-0.022643	-0.433967	-0.281059	-0.304118	2.16e-73	cluster 2 (190)
YFL001W	DEG1	0	-0.0952772	-1.05087	0.209385	-0.468808	-0.634361	-0.656893	-0.467823	7.54e-32	cluster 2 (190)
YFR027W	ECO1	0	-0.195667	-1.49085	-0.242035	-0.0777526	-0.00432438	0.0820026	0.0586615	2.86e-19	cluster 2 (190)
YGL111W	NSA1	0	-0.075402	-1.26962	1.01432	0.08908	-0.292927	-0.229513	0.0267719	9.02e-43	cluster 2 (190)
YGL148W	ARO2	0	-0.274235	-1.26989	-0.028119	-0.283822	-0.268825	-0.47035	-0.266603	1.44e-26	cluster 2 (190)
YGL234W	ADE5,7	0	-0.0804583	-1.32	0.580761	0.194179	-0.00345099	-0.326826	-0.147449	3.09e-29	cluster 2 (190)
YGL253W	HXK2	0	-0.734427	-1.292	-0.583405	0.226551	0.278988	0.158627	0.186318	3.19e-32	cluster 2 (190)
YGR040W	KSS1	0	-0.116726	-1.17396	-0.185876	-0.276093	-0.308867	-0.325908	-0.211099	7.9e-10	cluster 2 (190)
YGR109C	CLB6	0	-1.33319	-0.837278	-0.609843	0.534281	0.526004	0.493739	0.396337	3.03e-40	cluster 2 (190)
YGR124W	ASN2	0	-0.153811	-1.17883	-0.0358637	-0.271753	-0.351215	-0.50096	-0.405918	9.4e-28	cluster 2 (190)
YGR145W	ENP2	0	0.0384126	-1.90394	1.62677	-0.104613	-0.463957	-0.490875	-0.160708	3.79e-32	cluster 2 (190)
YGR152C	RSR1	0	-0.207843	-1.21589	0.0242352	0.208489	0.576058	0.209001	0.262089	1.05e-18	cluster 2 (190)
YGR159C	NSR1	0	-0.659613	-2.04872	1.55839	0.184876	-0.597092	-0.490054	-0.119485	8.6e-75	cluster 2 (190)
YGR185C	TYS1	0	-0.247474	-1.19646	-0.0105504	-0.351942	-0.427296	-0.583861	-0.493929	5.05e-21	cluster 2 (190)
YGR187C	HGH1	0	-0.401845	-1.00964	0.781736	0.114761	-0.224761	-0.0766213	0.064795	8.52e-37	cluster 2 (190)
YGR217W	CCH1	0	-0.448099	-1.12898	0.130538	-0.267266	-0.197365	-0.199663	-0.283932	3.69e-19	cluster 2 (190)
YGR221C	TOS2	0	0.244464	-0.311931	-1.11488	0.0970255	0.302958	0.233298	0.1729	5.06e-13	cluster 2 (190)
YGR251W	NOP19	0	-0.270473	-1.28609	0.646123	0.107052	-0.214368	-0.0285876	0.0955591	5.44e-35	cluster 2 (190)
YHL033C	RPL8A	0	-0.380987	-1.16901	0.911451	0.282032	0.0608794	-0.1561	-0.122379	9.78e-41	cluster 2 (190)
YHR007C	ERG11	0	-0.404811	-1.02726	0.404451	0.368668	0.342196	0.173744	0.234376	3.15e-60	cluster 2 (190)
YHR013C	ARD1	0	-0.094926	-1.05037	0.00883464	-0.181064	-0.200257	-0.237551	-0.194468	4.47e-23	cluster 2 (190)
YHR062C	RPP1	0	0.095136	-1.08292	0.625373	0.127777	-0.0445236	0.0806976	0.164469	8.96e-28	cluster 2 (190)
YHR068W	DYS1	0	-0.673719	-1.05707	-0.117216	-0.00697222	-0.109738	0.0143979	0.0291673	1.53e-19	cluster 2 (190)
YHR070W	TRM5	0	-0.252425	-1.50756	0.472618	-0.218261	-0.498513	-0.358127	-0.448639	9.84e-16	cluster 2 (190)
YHR128W	FUR1	0	-0.231239	-1.35024	0.631719	0.185667	-0.289314	-0.141001	-0.103047	8.37e-65	cluster 2 (190)
YHR149C	SKG6	0	-0.0737418	-2.40383	0.245869	-0.0242184	-0.0786835	-0.236432	-0.0639176	8.92e-30	cluster 2 (190)
YHR154W	RTT107	0	0.00719827	-1.18669	-0.0900055	0.229016	0.441042	0.253693	0.290273	3.05e-15	cluster 2 (190)
YHR167W	THP2	0	-1.03339	-0.118359	-0.190996	-0.133597	0.00227845	0.240508	-0.00194321	3.21e-09	cluster 2 (190)
YHR169W	DBP8	0	-0.665381	-1.31628	0.914313	-0.0715263	-0.549011	-0.369295	-0.185177	3.98e-28	cluster 2 (190)
YHR179W	OYE2	0	-0.98819	-1.02168	-0.090002	-0.100227	-0.14986	-0.238495	-0.149949	4.41e-43	cluster 2 (190)
YHR203C	RPS4A	0	-0.241382	-1.16342	0.0722194	-0.0796892	-0.224929	-0.450566	-0.362792	3.11e-31	cluster 2 (190)
YIL019W	FAF1	0	0.109072	-1.94387	0.739371	-0.700591	-1.08826	-0.920501	-0.57989	4.44e-19	cluster 2 (190)
YIL047C	SYG1	0	-0.510995	-1.13649	0.216361	-0.537699	-0.504542	-0.62005	-0.632774	7.74e-32	cluster 2 (190)
YIL053W	GPP1	0	-0.857891	-1.35054	0.906008	0.340881	-0.0323554	-0.237345	-0.000939435	7.8e-18	cluster 2 (190)
YIL074C	SER33	0	-0.568956	-1.08073	0.638603	0.0934229	0.162696	0.167671	0.227921	2.38e-60	cluster 2 (190)
YIL104C	SHQ1	0	-0.638871	-1.0968	0.89596	0.218999	-0.275071	0.0407995	0.0519089	1.2e-13	cluster 2 (190)
YIL132C	CSM2	0	-0.363355	-1.00357	0.212297	-0.244151	-0.251806	-0.54163	-0.498499	0.000173946	cluster 2 (190)
YIL134W	FLX1	0	-1.03034	0.225836	0.084206	0.168526	0.0889242	0.242416	0.0017388	2.17e-14	cluster 2 (190)
YIL140W	AXL2	0	0.147929	-0.758289	-1.03112	-0.0488602	0.300028	-0.107015	0.0405067	7.26e-15	cluster 2 (190)
YIL150C	MCM10	0	0.277695	-1.1768	0.751627	0.258318	0.158498	0.155668	0.048515	2.6e-18	cluster 2 (190)
YJL115W	ASF1	0	0.0286575	-2.28929	-0.204389	-0.117545	-0.115185	-0.180543	-0.025417	7.96e-45	cluster 2 (190)
YJL200C	ACO2	0	-0.534112	-2.36747	0.328503	-0.14752	-0.354068	-0.546802	-0.329941	8.1e-46	cluster 2 (190)
YJR009C	TDH2	0	-0.776569	-1.60902	-0.130025	-0.133904	-0.146788	-0.251157	-0.200763	2.89e-41	cluster 2 (190)
YJR010W	MET3	0	-0.219051	-1.08761	0.73969	-0.122721	0.0356451	0.064018	0.155489	1.03e-62	cluster 2 (190)
YJR043C	POL32	0	-1.39757	-1.69041	-0.229828	-0.261175	-0.13406	-0.183715	-0.125261	6.31e-34	cluster 2 (190)
YJR070C	LIA1	0	-0.0674795	-1.63498	0.91344	0.356112	-0.160109	-0.387515	-0.0699399	5.96e-32	cluster 2 (190)
YJR112W	NNF1	0	0.0276417	-1.04127	0.492902	-0.462942	-0.343673	-0.246594	-0.0112424	6.82e-36	cluster 2 (190)
YJR137C	MET5	0	-0.407405	-1.60199	0.488963	-0.407681	-0.158703	-0.282966	-0.254365	5.17e-70	cluster 2 (190)
YKL113C	RAD27	0	-0.219965	-1.78825	-0.533009	-0.0471164	0.0594865	0.0647451	0.0990708	2.42e-39	cluster 2 (190)
YKR025W	RPC37	0	-0.218395	-1.06223	1.00456	0.0477051	-0.162313	-0.168605	0.0944863	1.19e-28	cluster 2 (190)
YKR043C	SHB17	0	-1.22552	-1.86712	0.254214	-0.354757	-0.539609	-0.607759	-0.506799	2.07e-58	cluster 2 (190)
YKR053C	YSR3	0	0.0978315	-1.10327	-0.351887	0.11846	0.186521	0.026947	0.104955	5.1e-37	cluster 2 (190)
YKR069W	MET1	0	-0.384564	-1.24564	0.697316	-0.443231	-0.455663	-0.42724	-0.357604	2.73e-39	cluster 2 (190)
YLL035W	GRC3	0	-0.962599	-1.56535	0.467272	-0.402909	-0.559689	-0.783169	-0.563155	3.05e-33	cluster 2 (190)
YLR051C	FCF2	0	-1.11429	-0.850261	0.493391	0.287179	-0.185762	-0.154703	-0.28045	4.67e-09	cluster 2 (190)
YLR060W	FRS1	0	-0.281571	-1.05455	0.472249	0.0545571	-0.090322	-0.230709	-0.0850853	2.23e-25	cluster 2 (190)
YLR063W	BMT6	0	-0.477858	-1.92319	1.25331	0.134471	-0.55327	-0.319725	-0.330321	1.79e-22	cluster 2 (190)
YLR074C	BUD20	0	-0.483614	-0.837272	1.20102	0.0631687	-0.542851	-0.368101	-0.193669	3.21e-30	cluster 2 (190)
YLR103C	CDC45	0	-0.278445	-1.93753	-0.00933968	0.0407384	0.226247	-0.00814049	0.115765	1.29e-26	cluster 2 (190)
YLR172C	DPH5	0	0.0882682	-1.11862	0.0532667	-0.224824	-0.555336	-0.568264	-0.421662	4.68e-21	cluster 2 (190)
YLR212C	TUB4	0	-0.173578	-1.14125	-0.528407	-0.11371	0.0934103	0.0458668	0.030321	3.32e-16	cluster 2 (190)
YLR221C	RSA3	0	-0.33045	-1.12641	0.141867	-0.230439	-0.335114	-0.212617	-0.116427	1.79e-06	cluster 2 (190)
YLR249W	YEF3	0	-0.119824	-1.20039	0.649682	0.118157	-0.109585	-0.251689	-0.107615	9.57e-50	cluster 2 (190)
YLR274W	MCM5	0	-0.134459	-1.24025	0.28864	0.0487013	0.0806062	-0.104771	-0.108901	1.9e-37	cluster 2 (190)
YLR293C	GSP1	0	-0.156768	-1.22292	-0.0436468	-0.111156	-0.352319	-0.484188	-0.261403	1.1e-14	cluster 2 (190)
YLR300W	EXG1	0	-1.02518	-0.461428	0.199658	0.0473269	0.0641177	0.215639	0.328816	9.32e-44	cluster 2 (190)
YLR301W	HRI1	0	-1.11187	-0.341255	-0.123901	0.16783	0.341352	0.319359	-0.0378749	9.5e-19	cluster 2 (190)
YLR336C	SGD1	0	-0.171915	-1.15407	0.825414	-0.0477718	-0.205276	-0.172813	-0.128971	2.28e-45	cluster 2 (190)
YLR372W	ELO3	0	-0.714148	-1.2365	0.18006	0.386244	0.372905	0.37974	0.34335	2.21e-57	cluster 2 (190)
YLR397C	AFG2	0	-0.378366	-1.11073	0.511919	0.0830077	-0.302721	-0.258305	-0.1922	2.65e-26	cluster 2 (190)
YLR409C	UTP21	0	-0.24829	-2.47675	0.647628	-0.421947	-0.686904	-0.773057	-0.548847	4.28e-67	cluster 2 (190)
YLR432W	IMD3	0	0.0748315	-1.31665	0.0935529	-0.038625	-0.52359	-0.684725	-0.455075	3.26e-26	cluster 2 (190)
YLR435W	TSR2	0	-0.757839	-1.41734	0.781364	0.473653	0.0082904	0.0935543	-0.0690729	5.26e-39	cluster 2 (190)
YML014W	TRM9	0	-0.0740461	-1.18908	0.713205	0.0925067	-0.150422	-0.238778	-0.0147549	1.23e-31	cluster 2 (190)
YML060W	OGG1	0	-0.132961	-1.39513	0.164717	0.293008	0.136763	0.125726	0.294132	2.57e-29	cluster 2 (190)
YML102W	CAC2	0	0.104861	-1.13063	-0.442172	-0.125972	-0.0146185	-0.177965	-0.273451	1.02e-13	cluster 2 (190)
YML109W	ZDS2	0	-0.177508	-1.08344	0.00524869	0.165812	0.386943	0.449621	0.399767	9.58e-21	cluster 2 (190)
YML113W	DAT1	0	-0.0614418	-1.28053	0.637096	-0.0357188	-0.470499	-0.457665	-0.270644	2.97e-28	cluster 2 (190)
YMR076C	PDS5	0	0.396379	-1.06471	-0.627002	-0.0899129	0.234465	-0.0885271	0.100435	9.95e-10	cluster 2 (190)
YMR078C	CTF18	0	0.104432	-1.15106	0.244521	0.250684	0.469534	0.166356	0.299724	3.05e-16	cluster 2 (190)
YMR093W	UTP15	0	-0.873389	-1.0654	0.901041	0.0356421	-0.261656	-0.40396	-0.260517	1.21e-22	cluster 2 (190)
YMR108W	ILV2	0	-0.0280215	-1.08159	0.252334	-0.259988	-0.300666	-0.527333	-0.371956	1.95e-28	cluster 2 (190)
YMR189W	GCV2	0	0.331098	-1.54873	0.317941	-0.203532	-0.204186	-0.628433	-0.464991	1.54e-22	cluster 2 (190)
YMR198W	CIK1	0	-0.0211296	-1.0094	0.246002	-0.554529	-0.387401	-0.464482	-0.274173	1.75e-05	cluster 2 (190)
YMR199W	CLN1	0	-0.281337	-1.10436	-0.843559	-0.158826	0.00548497	-0.209041	-0.120773	9.81e-17	cluster 2 (190)
YMR217W	GUA1	0	-0.166545	-1.41044	0.672416	-0.184079	-0.575969	-0.680996	-0.458486	9.41e-54	cluster 2 (190)
YMR241W	YHM2	0	-0.485116	-1.21612	0.397576	0.253289	0.18855	0.219902	0.220962	5.12e-98	cluster 2 (190)
YNL022C	RCM1	0	-0.0658706	-1.05186	0.291504	-0.387478	-0.380089	-0.264062	-0.252699	5.15e-23	cluster 2 (190)
YNL064C	YDJ1	0	-0.305932	-1.57719	0.6866	0.0179221	-0.304646	-0.355682	-0.127479	5.22e-32	cluster 2 (190)
YNL082W	PMS1	0	-0.0377905	-1.21898	-0.331027	-0.0614206	0.286407	0.117787	0.0816961	6.15e-13	cluster 2 (190)
YNL123W	NMA111	0	-0.141442	-1.28907	0.342624	-0.324996	-0.421248	-0.427241	-0.347328	1.29e-23	cluster 2 (190)
YNL142W	MEP2	0	-0.581457	-2.14824	-0.433574	0.0146269	-0.147213	-0.40495	-0.290209	1.69e-80	cluster 2 (190)
YNL151C	RPC31	0	-0.0384108	-1.04785	0.408399	0.109394	-0.254559	-0.0324856	0.0859856	1.53e-31	cluster 2 (190)
YNL166C	BNI5	0	-0.660151	-1.28043	0.53143	0.00120655	0.0795475	-0.00900146	0.0754172	6.01e-14	cluster 2 (190)
YNL209W	SSB2	0	0.0295605	-1.07017	0.101931	-0.12699	-0.335708	-0.588534	-0.389576	1.01e-13	cluster 2 (190)
YNL227C	JJJ1	0	0.0434346	-1.7287	0.821588	-0.628706	-0.604291	-0.821823	-0.51791	1.73e-23	cluster 2 (190)
YNL256W	FOL1	0	-0.36511	-1.21331	0.595959	-0.0171183	-0.159722	-0.237892	-0.0817269	5.06e-26	cluster 2 (190)
YNL282W	POP3	0	-0.492698	-1.35479	0.151888	-0.40151	-0.591933	-0.844144	-0.71401	4.21e-08	cluster 2 (190)
YNL289W	PCL1	0	-2.55711	-1.2648	-1.10878	-0.0919876	-0.0235457	-0.147029	-0.103192	1.66e-78	cluster 2 (190)
YNL290W	RFC3	0	-0.243544	-1.41883	-0.0437789	0.0263613	-0.00146477	-0.142468	0.0295466	2.82e-45	cluster 2 (190)
YNL304W	YPT11	0	-0.349414	-1.17648	-0.504462	-0.514067	-0.245769	-0.32796	-0.294886	1.3e-06	cluster 2 (190)
YNL312W	RFA2	0	-0.260701	-1.07636	-1.15199	0.0100915	0.0997286	0.200493	0.059902	2.54e-20	cluster 2 (190)
YNL313C	EMW1	0	0.0256789	-2.07578	0.665725	-0.0549171	-0.188056	-0.317561	-0.158534	1.65e-63	cluster 2 (190)
YNR027W	BUD17	0	-1.23025	-1.20024	0.165849	-0.284594	-0.469952	-0.661458	-0.546269	4.56e-22	cluster 2 (190)
YNR050C	LYS9	0	-0.427916	-1.28973	-0.662021	0.396105	0.111036	0.165956	0.102681	2.53e-21	cluster 2 (190)
YOL007C	CSI2	0	-0.231021	-1.16468	-1.01235	-0.0256753	0.187618	-0.112703	-0.014413	7.11e-16	cluster 2 (190)
YOL017W	ESC8	0	-0.147578	-1.70818	-0.92955	-0.278262	0.0973367	-0.0810104	0.0232486	1.25e-16	cluster 2 (190)
YOL040C	RPS15	0	-0.199733	-1.29269	-0.156296	-0.254463	-0.469195	-0.671699	-0.531245	4.68e-16	cluster 2 (190)
YOL056W	GPM3	0	-1.12229	-0.249369	-0.0881183	0.0530897	0.0653709	-0.00519107	-0.0151463	6.24e-15	cluster 2 (190)
YOL064C	MET22	0	-1.11695	-0.480865	0.100585	0.0218034	0.21173	0.278168	0.0723983	1.08e-14	cluster 2 (190)
YOL090W	MSH2	0	-0.246371	-1.4187	-0.363614	-0.00932679	0.212556	-0.0519907	-0.0311306	5.03e-22	cluster 2 (190)
YOL125W	TRM13	0	-0.198236	-1.14724	0.540167	-0.0020063	-0.244877	-0.34225	-0.287051	3e-26	cluster 2 (190)
YOR077W	RTS2	0	0.112055	-1.22269	0.217044	-0.415902	-0.500435	-0.747915	-0.587199	1.05e-09	cluster 2 (190)
YOR116C	RPO31	0	0.0500001	-1.10661	0.653872	-0.070229	-0.123904	-0.348714	-0.286476	1.16e-15	cluster 2 (190)
YOR341W	RPA190	0	0.169365	-1.13322	0.796878	-0.112906	-0.306941	-0.536075	-0.39358	2.1e-26	cluster 2 (190)
YOR368W	RAD17	0	-0.177107	-1.02627	-0.0136291	-0.00505978	0.121835	0.152977	0.197884	1.96e-14	cluster 2 (190)
YPL086C	ELP3	0	-0.0199158	-1.1096	0.793668	-0.0388988	-0.241769	-0.376608	-0.119629	4.99e-39	cluster 2 (190)
YPL106C	SSE1	0	-0.075254	-1.28268	0.154416	-0.285829	-0.381089	-0.601831	-0.501081	7.16e-15	cluster 2 (190)
YPL153C	RAD53	0	-0.164186	-1.32974	-0.193293	0.157432	0.424526	0.228107	0.210182	1.73e-27	cluster 2 (190)
YPL160W	CDC60	0	-0.0207345	-1.07745	0.585658	0.0380684	-0.0206385	-0.253374	-0.102901	5.04e-22	cluster 2 (190)
YPL183C	RTT10	0	-0.582537	-1.42624	1.00056	0.127032	-0.0687022	-0.27882	-0.0900949	2.89e-59	cluster 2 (190)
YPL189W	GUP2	0	-0.195141	-1.03267	0.3551	-0.122429	-0.205867	-0.101561	-0.108799	1.04e-13	cluster 2 (190)
YPL207W	TYW1	0	-0.0490351	-1.29485	0.305644	-0.374486	-0.450335	-0.616079	-0.518028	1.13e-24	cluster 2 (190)
YPL226W	NEW1	0	-0.368588	-1.75369	0.724633	-0.229216	-0.438566	-0.636356	-0.496475	5.27e-33	cluster 2 (190)
YPL255W	BBP1	0	-0.659947	-1.23361	-0.122796	-0.160608	-0.00977263	-0.142069	0.0460379	4e-16	cluster 2 (190)
YPL256C	CLN2	0	-0.109396	-1.20408	-0.827316	0.175763	0.376705	0.121048	0.225963	8.61e-17	cluster 2 (190)
YPL263C	KEL3	0	-0.347202	-1.40609	0.68914	-0.180097	-0.426996	-0.420094	-0.32924	2.74e-35	cluster 2 (190)
YPR010C	RPA135	0	-0.182767	-1.60752	1.15629	0.0869266	-0.26327	-0.398267	-0.137762	1.07e-29	cluster 2 (190)
YPR031W	NTO1	0	0.171103	-1.15146	0.111657	-0.541015	-0.281697	-0.537695	-0.31847	1.88e-13	cluster 2 (190)
YPR074C	TKL1	0	-0.509978	-1.37559	-0.0120315	-0.194587	-0.292375	-0.568161	-0.473824	1.04e-24	cluster 2 (190)
YPR137W	RRP9	0	-0.787784	-1.41917	1.05971	-0.0814756	-0.334673	-0.274929	-0.0666569	1.86e-53	cluster 2 (190)
YPR138C	MEP3	0	-1.33131	-0.408022	-0.114973	0.322879	0.178353	0.02612	0.0533988	6.62e-41	cluster 2 (190)
YPR159W	KRE6	0	-0.126782	-1.03016	-0.0970872	-0.137502	-0.0409912	-0.237312	-0.17438	6.46e-22	cluster 2 (190)
YPR175W	DPB2	0	-0.168304	-1.63375	-0.6843	-0.00947428	0.017604	0.00349028	0.0559807	6.34e-49	cluster 2 (190)
YAL034C	FUN19	0	1.20832	1.30035	-0.620929	-0.249497	-0.0571412	-0.202913	-0.206564	4.49e-40	cluster 3 (177)
YAL054C	ACS1	0	0.290866	1.50937	-0.323842	-0.373969	-0.0854127	0.14748	-0.11229	4.21e-35	cluster 3 (177)
YAL060W	BDH1	0	0.476141	1.68948	-0.844279	-0.378764	-0.171611	-0.041886	-0.269971	4.13e-91	cluster 3 (177)
YAR027W	UIP3	0	0.385292	1.01702	-0.343214	0.00205098	0.127389	0.209462	-0.0322483	8.66e-27	cluster 3 (177)
YBL015W	ACH1	0	0.516878	1.48828	0.116212	-0.220618	0.123798	0.0720194	-0.00975471	6.02e-48	cluster 3 (177)
YBL064C	PRX1	0	0.181252	1.23062	-0.0425846	0.174874	0.177809	0.457982	0.375028	3.26e-16	cluster 3 (177)
YBL078C	ATG8	0	0.374244	1.49516	-0.721418	-0.065429	0.0573643	0.251123	-0.0105718	2e-83	cluster 3 (177)
YBR018C	GAL7	0	0.398845	1.11659	-0.0553769	-0.198986	-0.313223	0.0402406	-0.0779597	6.18e-16	cluster 3 (177)
YBR026C	ETR1	0	0.343787	1.1606	-0.131505	-0.125739	-0.0444328	-0.0167636	-0.0952845	5.96e-52	cluster 3 (177)
YBR052C	RFS1	0	0.448255	1.18196	-0.766992	0.0512621	0.0680025	0.36267	0.219897	5.91e-19	cluster 3 (177)
YBR054W	YRO2	0	-0.0487474	1.74292	-0.152449	0.187929	0.212733	0.146922	-0.0861903	9.25e-90	cluster 3 (177)
YBR076W	ECM8	0	0.415463	1.25096	-0.365353	-0.0812049	0.0843071	0.41034	0.0392121	1.01e-28	cluster 3 (177)
YBR117C	TKL2	0	0.521299	2.02718	0.348558	-0.848411	-0.554503	-0.797837	-1.08702	2.68e-101	cluster 3 (177)
YBR120C	CBP6	0	0.399284	1.2006	-0.110463	0.189919	0.283898	0.411876	0.204075	2.7e-32	cluster 3 (177)
YBR128C	ATG14	0	0.350433	1.02014	-0.11841	0.312498	0.316227	0.391819	0.15906	1.25e-21	cluster 3 (177)
YBR151W	APD1	0	0.233978	1.1859	-0.443498	-0.315087	-0.165509	-0.0409427	-0.265751	2e-49	cluster 3 (177)
YBR169C	SSE2	0	0.363128	1.16614	-0.317707	-0.324253	-0.252631	-0.36896	-0.331036	1.77e-61	cluster 3 (177)
YBR183W	YPC1	0	0.448752	1.43696	-0.87273	0.0713851	0.31486	0.263489	-0.288502	8.27e-34	cluster 3 (177)
YBR280C	SAF1	0	0.455361	1.09082	-0.622907	-0.363482	-0.139685	-0.23851	-0.327983	1.68e-45	cluster 3 (177)
YCR021C	HSP30	0	0.229979	3.20966	0.0937448	-0.609616	-0.376738	-0.159322	-0.58709	3.32e-123	cluster 3 (177)
YCR091W	KIN82	0	0.81619	1.61079	-0.422279	0.0523425	0.345567	0.124858	0.131046	9.41e-40	cluster 3 (177)
YDL027C	MRX9	0	0.284475	1.23328	-0.0950195	0.256123	0.328396	0.343295	0.26138	8.95e-50	cluster 3 (177)
YDL110C	TMA17	0	0.534578	1.77249	-0.658349	0.255742	0.154176	0.539387	0.296211	9.5e-42	cluster 3 (177)
YDL142C	CRD1	0	0.334052	1.12166	-0.370238	0.399296	0.340634	0.453507	0.190135	3.04e-23	cluster 3 (177)
YDL168W	SFA1	0	0.435056	1.11991	-0.334501	-0.477776	-0.320522	-0.333334	-0.374973	7.46e-78	cluster 3 (177)
YDL204W	RTN2	0	0.750914	2.12977	-0.475397	-0.452818	-0.23773	-0.467096	-0.488212	1.79e-170	cluster 3 (177)
YDL222C	FMP45	0	1.61157	3.53147	-0.429175	0.249564	0.538074	0.3799	0.0579469	2.05e-227	cluster 3 (177)
YDR001C	NTH1	0	0.278927	1.21499	0.019458	0.0609804	0.221079	0.17288	0.165161	4.44e-40	cluster 3 (177)
YDR014W-A	HED1	0	-0.00270638	1.32131	0.6541	-0.0879573	-0.22285	-0.470591	0.117948	1.73e-05	cluster 3 (177)
YDR031W	MIX14	0	0.522028	1.82665	-0.00825543	0.550128	0.456905	0.419064	-0.518757	3.51e-09	cluster 3 (177)
YDR033W	MRH1	0	0.0130989	1.14896	-0.0589723	0.171507	0.382316	0.287341	0.27357	2.98e-63	cluster 3 (177)
YDR040C	ENA1	0	0.051958	1.05096	0.209573	-0.0459532	0.404009	-0.007503	-0.290094	3.78e-13	cluster 3 (177)
YDR074W	TPS2	0	0.862287	2.40017	-1.28009	-0.348478	0.0690766	-0.199926	-0.267542	3.01e-199	cluster 3 (177)
YDR099W	BMH2	0	0.297563	1.02098	-0.112686	0.109229	0.208126	0.221312	0.193735	3.77e-29	cluster 3 (177)
YDR100W	TVP15	0	0.430102	1.57508	-0.472922	0.026227	0.241531	0.449651	0.165055	3.01e-46	cluster 3 (177)
YDR106W	ARP10	0	-0.0928965	1.07634	0.108548	0.278177	0.268997	0.422558	-0.0341659	7.8e-08	cluster 3 (177)
YDR119W-A	COX26	0	0.697433	2.3355	-0.87871	-0.0160643	0.228242	0.417506	-0.063875	2.58e-58	cluster 3 (177)
YDR178W	SDH4	0	0.427075	1.21471	-0.367452	0.109675	0.311964	0.463984	0.404111	1.55e-33	cluster 3 (177)
YDR231C	COX20	0	0.0934069	1.07306	-0.273212	0.377657	0.358537	0.555614	0.249715	1.71e-09	cluster 3 (177)
YDR272W	GLO2	0	0.236488	1.02029	-0.442025	-0.0279145	-0.00433187	0.0780147	-0.157988	1.53e-23	cluster 3 (177)
YDR293C	SSD1	0	0.606275	1.17934	0.0552091	0.0591984	0.245983	-0.0404133	0.0337249	1.04e-22	cluster 3 (177)
YDR342C	HXT7	0	0.493597	1.04941	-0.798731	0.0122744	0.115672	0.263645	0.389412	1.88e-19	cluster 3 (177)
YDR343C	HXT6	0	0.493286	1.16272	-0.611901	0.139275	0.205783	0.414157	0.505624	1.67e-32	cluster 3 (177)
YDR358W	GGA1	0	0.31771	1.44836	-0.564642	-0.0020433	0.143841	0.0742293	0.0150685	9.94e-85	cluster 3 (177)
YDR406W	PDR15	0	0.540989	2.65859	-0.811111	-0.251348	0.019283	-0.0499242	-0.119455	6.86e-184	cluster 3 (177)
YDR453C	TSA2	0	0.816655	1.37352	0.342503	-0.367312	-0.157262	-0.119331	-0.0630211	5.2e-48	cluster 3 (177)
YDR512C	EMI1	0	0.458906	1.71726	-0.125822	0.0603403	0.169711	0.205665	-0.0674925	4.8e-56	cluster 3 (177)
YDR533C	HSP31	0	0.195445	1.39091	0.390585	0.162299	0.128292	0.358147	0.155266	2.46e-18	cluster 3 (177)
YEL024W	RIP1	0	0.206182	1.07362	-0.0768501	-0.0389959	0.221785	0.203883	-0.00948637	1.99e-45	cluster 3 (177)
YEL039C	CYC7	0	0.975015	2.82173	-0.0919996	0.0561577	0.173164	0.210625	-0.203782	9.42e-187	cluster 3 (177)
YEL057C	SDD1	0	0.402815	1.37924	-0.0260884	0.230955	0.376382	0.334437	0.421014	1.56e-32	cluster 3 (177)
YER037W	PHM8	0	-0.214655	1.26778	-0.150408	0.252635	0.308134	0.288121	0.0168195	1.29e-55	cluster 3 (177)
YER150W	SPI1	0	1.1364	2.64272	0.852863	-0.160694	-0.0477107	-0.012819	-0.106031	6.34e-139	cluster 3 (177)
YER182W	FMP10	0	0.206006	1.03928	-0.0631779	-0.166701	-0.0879232	0.240389	0.145768	1.5e-12	cluster 3 (177)
YFL030W	AGX1	0	0.310395	1.07238	0.226405	-0.28499	-0.2199	0.0120928	-0.102181	2.11e-20	cluster 3 (177)
YGL010W	MPO1	0	0.473942	1.35206	-0.114655	0.349252	0.481024	0.503562	0.217615	2.03e-26	cluster 3 (177)
YGL037C	PNC1	0	0.32241	1.54471	-0.285945	0.232789	0.213213	0.372295	0.178203	8.4e-29	cluster 3 (177)
YGL059W	PKP2	0	0.573031	1.11798	-0.310577	0.142956	0.207591	0.230381	0.236306	1.16e-41	cluster 3 (177)
YGL104C	VPS73	0	0.259743	1.11488	-0.547869	-0.377716	-0.00307838	-0.129988	-0.261113	3.91e-65	cluster 3 (177)
YGL191W	COX13	0	0.169849	1.2751	0.0202735	0.204924	0.249979	0.512171	0.184318	5.66e-17	cluster 3 (177)
YGL229C	SAP4	0	0.195747	1.02329	-0.990396	-0.201671	0.191	0.0381537	-0.0554012	4.37e-51	cluster 3 (177)
YGR008C	STF2	0	0.826599	2.4826	-0.787306	0.655163	0.709337	0.493022	-0.284167	8.03e-27	cluster 3 (177)
YGR043C	NQM1	0	0.344716	1.9777	0.637193	-0.201312	-0.214079	0.0297257	-0.269442	6.9e-76	cluster 3 (177)
YGR052W	FMP48	0	1.84074	1.79866	-0.0394214	-0.182812	0.154585	0.0661912	-0.075093	2.98e-105	cluster 3 (177)
YGR070W	ROM1	0	0.435846	1.23101	-0.442922	-0.191508	0.143647	-0.0343342	-0.0688202	2.99e-82	cluster 3 (177)
YGR132C	PHB1	0	0.0842737	1.00469	-0.221793	0.0813312	0.361671	0.20104	-0.242194	2.66e-17	cluster 3 (177)
YGR205W	TDA10	0	0.552298	1.14766	-1.15951	-0.11696	-0.0280688	0.129921	0.0474269	1.05e-47	cluster 3 (177)
YGR236C	SPG1	0	0.67718	2.9356	-0.189755	-0.103942	-0.100273	0.0374796	-0.490527	5.08e-92	cluster 3 (177)
YGR243W	MPC3	0	2.01323	1.32682	-0.396223	0.603839	0.529039	0.56507	0.0337723	1.09e-14	cluster 3 (177)
YGR247W	CPD1	0	0.500107	1.22927	-0.470225	0.324752	0.420671	0.605219	0.354539	1.42e-15	cluster 3 (177)
YGR248W	SOL4	0	1.3132	2.45797	-0.571344	-0.468993	-0.327725	-0.43565	-0.515554	1.45e-127	cluster 3 (177)
YHL021C	AIM17	0	1.19163	2.76308	-1.2476	-0.332797	0.121887	-0.11999	-0.246112	1.43e-293	cluster 3 (177)
YHR017W	YSC83	0	0.51409	1.16781	-0.284274	-0.0121285	0.151786	0.142492	-0.00110165	5.25e-52	cluster 3 (177)
YHR038W	RRF1	0	0.217627	1.00944	-0.121741	0.216035	0.271537	0.387787	0.298705	8.18e-12	cluster 3 (177)
YHR132W-A	IGO2	0	0.239587	1.08667	-0.449893	0.41038	0.449777	0.444803	0.00291328	9.77e-17	cluster 3 (177)
YHR136C	SPL2	0	0.449199	2.00586	-0.18704	0.800628	0.136192	0.57155	0.221168	1.61e-21	cluster 3 (177)
YIL045W	PIG2	0	0.554926	1.33076	-1.14064	-0.288789	0.0466856	-0.138454	-0.151691	3.14e-92	cluster 3 (177)
YIL065C	FIS1	0	0.224837	1.29269	-0.31914	0.350133	0.131321	0.460409	0.0749321	3.42e-13	cluster 3 (177)
YIL097W	FYV10	0	0.545517	1.35502	-0.325635	0.16143	0.331624	0.275948	0.207158	8.87e-52	cluster 3 (177)
YIL099W	SGA1	0	0.155442	1.39368	-0.195606	0.209903	0.149278	0.0901769	0.0598822	1.21e-22	cluster 3 (177)
YIL105C	SLM1	0	0.594914	1.08304	-0.235732	-0.156796	0.0941884	-0.0531553	-0.018123	5.35e-32	cluster 3 (177)
YIL113W	SDP1	0	0.87931	2.58481	-0.645094	0.627244	0.562204	0.720514	0.385913	1.12e-76	cluster 3 (177)
YIL124W	AYR1	0	0.215955	1.19628	-0.111605	0.16278	0.400311	0.38987	0.176593	7.59e-22	cluster 3 (177)
YIL136W	OM45	0	0.651706	1.50064	0.294973	0.123904	0.250215	0.241246	0.175853	1.08e-29	cluster 3 (177)
YIL157C	COA1	0	0.186747	1.09483	-0.0621723	0.288028	0.299951	0.476378	0.0995948	1.15e-10	cluster 3 (177)
YIL160C	POT1	0	0.432797	1.46586	-0.0171424	-0.24796	-0.158729	-0.0626936	-0.198443	1.75e-82	cluster 3 (177)
YIR039C	YPS6	0	0.255831	1.40821	0.113997	-0.493979	-0.151652	-0.223833	-0.299768	8.31e-117	cluster 3 (177)
YJL057C	IKS1	0	0.308291	1.5446	-0.89591	-0.173723	0.0516169	0.0578593	-0.059172	2.9e-76	cluster 3 (177)
YJL141C	YAK1	0	0.614251	1.80998	-0.382566	-0.13659	0.323049	-0.066567	-0.0608657	1.12e-68	cluster 3 (177)
YJL161W	FMP33	0	0.559026	2.62936	-0.23468	0.504819	0.481063	0.602923	0.296711	5.55e-131	cluster 3 (177)
YJL166W	QCR8	0	0.414609	1.42465	-0.0870592	0.304995	0.369864	0.497153	0.278033	3e-29	cluster 3 (177)
YJR008W	MHO1	0	0.506036	1.52664	-0.927352	-0.426604	-0.117367	-0.0211792	-0.298827	1.9e-77	cluster 3 (177)
YJR104C	SOD1	0	0.0779906	1.00919	0.0241029	0.245938	0.232076	0.421034	0.199023	7.35e-07	cluster 3 (177)
YKL026C	GPX1	0	0.717987	2.42707	0.154854	0.00755448	0.101508	0.263982	-0.0103211	4.47e-103	cluster 3 (177)
YKL037W	AIM26	0	0.522415	0.76347	-1.25502	0.545774	0.77601	0.689881	0.532504	8.25e-10	cluster 3 (177)
YKL053C-A	MDM35	0	-0.0049368	1.09848	0.0187501	0.0460997	0.120461	0.151675	-0.40889	4.48e-13	cluster 3 (177)
YKL067W	YNK1	0	0.119902	1.03138	-0.595727	0.103944	0.434912	0.367946	-0.00709209	9.86e-30	cluster 3 (177)
YKL093W	MBR1	0	0.723465	1.74789	-0.629058	-0.0792789	0.106832	0.233275	0.143739	1.72e-96	cluster 3 (177)
YKL142W	MRP8	0	0.362632	1.22726	-0.493646	0.00189107	0.0874574	0.309638	0.176559	6.81e-24	cluster 3 (177)
YKL150W	MCR1	0	0.534082	1.72024	-0.299179	0.0937021	0.237664	0.439857	0.381248	2.91e-46	cluster 3 (177)
YKL151C	NNR2	0	0.647108	1.65794	-0.537154	-0.524373	-0.0926007	-0.0571235	-0.284529	9.95e-88	cluster 3 (177)
YKL187C	FAT3	0	0.947812	2.43428	-0.324289	-0.330919	-0.0604212	0.013807	-0.217788	3.86e-80	cluster 3 (177)
YKL193C	SDS22	0	0.461233	1.35958	-0.421194	0.401736	0.434997	0.53389	0.470837	8.85e-27	cluster 3 (177)
YKL221W	MCH2	0	0.170082	1.29525	0.066094	0.120107	0.378733	0.367884	0.135584	7.97e-50	cluster 3 (177)
YKR009C	FOX2	0	0.439449	1.38526	0.0424878	-0.413548	-0.149304	0.0547832	-0.163564	1.94e-43	cluster 3 (177)
YKR052C	MRS4	0	0.392968	1.1505	-0.474172	0.370779	0.340607	0.262047	0.0665544	1.63e-22	cluster 3 (177)
YKR055W	RHO4	0	0.219673	1.2017	0.0521604	0.380809	0.242801	0.289453	0.172096	7.2e-21	cluster 3 (177)
YLL023C	POM33	0	0.581366	1.64642	0.101592	0.206827	0.287465	0.177167	0.21996	7.59e-44	cluster 3 (177)
YLL026W	HSP104	0	0.56033	1.77287	-0.849479	-0.475631	-0.129793	-0.292478	-0.379407	6.71e-150	cluster 3 (177)
YLL039C	UBI4	0	0.223282	1.22565	-0.0901635	0.277489	0.377725	0.396626	0.213993	4.52e-25	cluster 3 (177)
YLL055W	YCT1	0	0.366399	1.11874	-0.164138	-0.169954	0.113877	0.166302	0.021963	1.01e-33	cluster 3 (177)
YLR070C	XYL2	0	0.317748	1.55562	-0.171344	-0.147909	-0.0941577	-0.124994	-0.242133	1.71e-43	cluster 3 (177)
YLR093C	NYV1	0	0.25978	1.0082	-0.190959	0.36717	0.385699	0.425436	0.0829313	7.46e-18	cluster 3 (177)
YLR142W	PUT1	0	-0.0634245	1.25646	-0.220698	0.203012	0.277945	0.323299	0.0204383	6.07e-26	cluster 3 (177)
YLR251W	SYM1	0	0.395916	2.04893	-0.648376	-0.00624266	0.582128	0.381125	-0.287912	1.23e-68	cluster 3 (177)
YLR271W	CMG1	0	0.505374	1.01727	-0.150758	-0.229126	-0.0996715	-0.110206	-0.120226	2.93e-16	cluster 3 (177)
[truncated: 536 more rows]

## Sheet: 4 s-LSL_GO_cluster_1
Term	Overlap	P-value	Adjusted P-value	Old P-value	Old Adjusted P-value	Z-score	Combined Score	Genes
[truncated: 400 more rows]

[truncated: 19 more sheets: 5 s-LSL_GO_cluster_2, 6 s-LSL_GO_cluster_3, 7 s-LSL_GO_cluster_4, 8 s-LSL_GO_cluster_5, 9 s-LSL_GO_cluster_6, 10 s-LSL_GO_cluster_7, 11 DEGs steady-state DS, 12 s-s DS GO up, 13 s-s DS wiki_pathways up, 14 s-s DS GO dwn, 15 s-s DS wiki_pathways dwn, 16 DEGs adapted time-series, 17 a_GO_cluster_1, 18 a_GO_cluster_2, 19 rlog table(after correction), 20 Literature gene sets (.gmt), 21 TF gene sets (.gmt), 22 GAGE results, 23_SuperExactTest]
